# Supplementary material for: Nothing Else Matters! Trade-Offs Between Perceived Benefits and Barriers of AAL Technology Usage
Source: Front Public Health. 2019 Jun 12;7:134. doi: 10.3389/fpubh.2019.00134 (PMC6581733; doi:10.3389/fpubh.2019.00134)
Supplement: Supplementary file 1 [file Data_Sheet_1.ZIP]

Archive with 9 entries (6 files):
- Supporting Material/
- Supporting Material/.DS_Store
- __MACOSX/
- __MACOSX/Supporting Material/
- __MACOSX/Supporting Material/._.DS_Store
- Supporting Material/Data Export n = 140.csv
- __MACOSX/Supporting Material/._Data Export n = 140.csv
- Supporting Material/Excel Report - AAL - Latent Class - 2019- n = 140.xlsx
- Supporting Material/Excel Report - AAL - HB - 2019 - n = 140.xlsx
