# Supplementary material for: Nothing Else Matters! Trade-Offs Between Perceived Benefits and Barriers of AAL Technology Usage
Source: Front Public Health. 2019 Jun 12;7:134. doi: 10.3389/fpubh.2019.00134 (PMC6581733; doi:10.3389/fpubh.2019.00134)
Supplement: Supplementary file 1 [file Data_Sheet_1.ZIP › Supporting Material/Data Export n = 140.csv]

sys_RespNum	sys_StartTime	sys_EndTime	sys_ElapsedTime	sys_SumPageTimes	sys_StartTimeStamp	sys_EndTimeStamp	sys_DataSource	sys_RespStatus	sys_DispositionCode	sys_LastQuestion	sys_CAPIDeviceID	Geschlecht	Abschluss	Alter	Wohnlage	Einkommen	Taetigkeit	Erreichbarkeit_r1	Erreichbarkeit_r2	Erreichbarkeit_r3	ATT_r1	ATT_r2	ATT_r3	ATT_r4	ATT_r5	Privacy_r1	Privacy_r2	Privacy_r3	Datenschutz_r1	Datenschutz_r2	Datenschutz_r3	MedExpertise_r1	MedExpertise_r2	MedExpertise_r3	PflegeExpertise_Passiv	PflegeExpertise_Aktiv	SubGesundheitszustand	Gesundheitszustand_r1	Gesundheitszustand_r2	Gesundheitszustand_r3	Gesundheitszustand_r4	EinstellungAlter_r1	EinstellungAlter_r2	EinstellungAlter_r3	EinstellungAlter_r4	EinstellungAlter_r5	EinstellungAlter_r6	EinstellungAlter_r7	EinstellungAlter_r8
4	23 May 2018 - 4:43:40 EST	23 May 2018 - 4:59:03 EST	0h 15m 23s	0h 15m 3s	1527068620	1527069543	1	5		Ende		2	3	28	1	3	2	1	3	4	6	5	1	5	1	1	5	2	2	5	1	2	2	2	1	2	2	2	2	2	2	6	4	5	6	2	1	5	5
9	23 May 2018 - 6:29:57 EST	23 May 2018 - 6:33:43 EST	0h 3m 46s	0h 3m 46s	1527074997	1527075223	1	2		EndeKommentarfeld		2	3	22	2	4	5	2	2	1	2	3	4	4	3	4	4	4	5	4	4	2	2	2	1	2	2	1	2	2	1	3	2	5	4	5	4	5	5
12	23 May 2018 - 7:06:41 EST	23 May 2018 - 8:07:39 EST	1h 0m 58s	1h 1m 0s	1527077201	1527080859	1	2		AAL_Random10		1	3	22	1	4	5	1	1	1	3	6	3	5	4	4	3	2	3	5	3	1	2	2	2	1	1	1	2	2	1	3	3	4	5	5	3	2	4
21	23 May 2018 - 10:47:53 EST	23 May 2018 - 10:53:29 EST	0h 5m 36s	0h 5m 36s	1527090473	1527090809	1	5		Ende		2	3	28	1	3	2	1	3	4	6	5	2	5	1	5	5	2	1	5	2	2	2	2	1	2	2	2	2	2	2	6	5	5	6	2	2	5	5
25	23 May 2018 - 12:11:44 EST	23 May 2018 - 12:19:13 EST	0h 7m 29s	0h 7m 29s	1527095504	1527095953	1	5		Ende		2	3	22	1	2	2	1	2	1	6	6	1	6	1	4	1	1	3	1	6	2	2	1	2	2	2	2	2	2	2	5	3	6	5	4	5	5	4
28	23 May 2018 - 12:16:04 EST	23 May 2018 - 12:40:31 EST	0h 24m 27s	0h 24m 24s	1527095764	1527097231	1	5		Ende		2	2	17	1		1	2	1	3	4	5	3	4	3	2	2	1	6	1	5	2	2	2	2	2	2	1	2	2	2	5	4	3	4	4	3	5	5
29	23 May 2018 - 12:20:57 EST	23 May 2018 - 12:44:56 EST	0h 23m 59s	0h 23m 59s	1527096057	1527097496	1	5		Ende		1	4	25	2	2	4	1	1	1	4	4	2	5	1	4	5	2	3	5	2	2	2	2	2	2	1	2	2	2	2	6	4	6	4	2	4	4	6
30	23 May 2018 - 12:29:02 EST	23 May 2018 - 12:41:00 EST	0h 11m 58s	0h 11m 58s	1527096542	1527097260	1	5		Ende		1	3	25	1	2	2	1	2	4	5	5	2	4	3	3	3	1	4	2	5	2	2	2	2	2	2	2	2	2	2	5	4	4	5	3	3	3	5
31	23 May 2018 - 12:45:56 EST	23 May 2018 - 14:26:10 EST	1h 40m 14s	1h 40m 12s	1527097556	1527103570	1	5		Ende		2	3	18	2	1	1	1	2	1	6	6	2	6	1	4	4	3	3	4	4	2	2	2	1	2	1	2	2	2	2	5	2	4	4	2	2	4	5
33	23 May 2018 - 13:31:56 EST	23 May 2018 - 13:49:20 EST	0h 17m 24s	0h 17m 24s	1527100316	1527101360	1	5		Ende		1	3	22	1	1	2	2	3	2	5	5	2	5	1	3	4	4	3	3	4	1	1	2	2	2	1	2	2	2	2	6	1	6	5	1	1	2	6
36	23 May 2018 - 14:48:12 EST	23 May 2018 - 15:02:30 EST	0h 14m 18s	0h 14m 18s	1527104892	1527105750	1	5		Ende		1	4	25	1	2	2	3	2	3	4	5	2	5	2	2	2	2	5	2	5	2	2	1	1	2	2	2	2	2	2	5	4	5	5	2	2	4	5
37	23 May 2018 - 15:32:33 EST	23 May 2018 - 15:51:55 EST	0h 19m 22s	0h 19m 21s	1527107553	1527108715	1	5		Ende		1	3	21	2		2	1	3	2	6	5	2	5	2	3	4	2	4	3	5	2	2	2	2	2	3	1	2	2	2	5	5	4	5	4	5	5	4
38	23 May 2018 - 16:39:30 EST	23 May 2018 - 16:56:05 EST	0h 16m 35s	0h 16m 35s	1527111570	1527112565	1	5		Ende		1	3	21	1	1	2	2	1	3	3	5	2	4	3	2	2	2	4	2	5	2	2	1	2	2	1	2	2	2	2	6	3	6	5	3	4	4	6
39	23 May 2018 - 18:03:17 EST	23 May 2018 - 18:10:08 EST	0h 6m 51s	0h 6m 49s	1527116597	1527117008	1	5		Ende		2	4	25	1	1	2	1	1	1	2	2	2	5	1	4	3	4	3	4	3	2	2	1	1	2	2	2	2	2	2	5	2	4	5	3	4	4	5
42	24 May 2018 - 2:13:20 EST	24 May 2018 - 2:29:17 EST	0h 15m 57s	0h 15m 57s	1527146000	1527146957	1	5		Ende		2	4	43	1		4	1	2	4	4	4	2	4	4	3	3	3	4	3	4	2	2	2	2	2	3	2	2	1	2	3	5	4	5	5	2	6	4
48	24 May 2018 - 5:45:27 EST	24 May 2018 - 6:08:26 EST	0h 22m 59s	0h 22m 57s	1527158727	1527160106	1	5		Ende		1	3	22	1	2	2	1	1	3	5	4	2	4	3	4	4	3	3	4	3	2	2	1	1	2	3	2	1	2	2	5	4	4	5	2	4	5	5
51	24 May 2018 - 6:11:58 EST	24 May 2018 - 6:26:40 EST	0h 14m 42s	0h 14m 41s	1527160318	1527161200	1	5		Ende		2	4	37	1	3	4	2	2	3	5	5	2	4	2	3	2	2	4	2	4	2	2	1	2	2	1	2	2	2	2	5	3	5	4	2	3	3	5
53	24 May 2018 - 6:47:40 EST	24 May 2018 - 7:06:24 EST	0h 18m 44s	0h 18m 44s	1527162460	1527163584	1	5		Ende		1	4	32	3	5	4	3	3	2	1	3	3	2	4	5	5	4	3	4	3	2	2	2	2	2	3	1	2	2	2	6	4	4	6	2	3	4	5
60	24 May 2018 - 11:21:32 EST	24 May 2018 - 11:35:46 EST	0h 14m 14s	0h 14m 57s	1527178892	1527179746	1	5		Ende		2	4	25	1	1	2	1	2	3	6	5	2	5	2	2	3	3	4	2	5	2	2	2	2	2	2	2	2	2	2	5	4	4	6	3	5	5	5
62	24 May 2018 - 11:30:02 EST	24 May 2018 - 11:37:31 EST	0h 7m 29s	0h 7m 29s	1527179402	1527179851	1	5		Ende		1	4	40	3		4	1	3	3	4	4	3	4	3	4	3	2	3	3	4	2	2	2	2	2	2	2	1	2	2	5	4	5	6	4	4	4	4
75	24 May 2018 - 15:03:57 EST	24 May 2018 - 15:41:48 EST	0h 37m 51s	0h 37m 51s	1527192237	1527194508	1	5		Ende		1	3	28	3	2	4	3	3	2	5	6	2	5	1	3	5	3	3	2	4	2	2	1	1	1	2	2	2	2	2	6	4	4	4	4	4	3	4
76	24 May 2018 - 15:20:14 EST	24 May 2018 - 15:31:56 EST	0h 11m 42s	0h 11m 41s	1527193214	1527193916	1	5		Ende		2	3	20	1	1	3	3	3	2	4	5	1	3	4	1	2	2	5	1	5	2	1	2	2	2	2	2	2	1	2	6	5	5	6	1	4	5	3
85	25 May 2018 - 2:37:23 EST	25 May 2018 - 3:06:03 EST	0h 28m 40s	0h 28m 39s	1527233843	1527235563	1	5		Ende		2	4	27	1	2	2	1	1	4	6	6	2	6	1	3	3	3	4	2	4	2	1	1	1	1	1	2	2	2	2	6	5	5	5	5	3	4	5
86	25 May 2018 - 2:53:38 EST	25 May 2018 - 5:49:45 EST	2h 56m 7s	2h 56m 58s	1527234818	1527245385	1	5		Ende		1	2	48	2	3	4	3	3	1	4	4	5	4	5	2	3	3	5	3	5	2	2	2	2	2	3	2	2	2	2	4	6	5	3	3	2	5	5
98	25 May 2018 - 16:55:13 EST	25 May 2018 - 17:19:48 EST	0h 24m 35s	0h 24m 35s	1527285313	1527286788	1	5		Ende		1	3	21	1		2	4	1	4	5	4	2	4	3	3	4	3	4	4	4	2	2	1	1	2	3	1	1	1	2	5	3	4	5	4	3	4	5
100	25 May 2018 - 23:56:36 EST	26 May 2018 - 0:10:22 EST	0h 13m 46s	0h 13m 44s	1527310596	1527311422	1	5		Ende		2	3	47	2		4	3	3	4	4	5	2	4	1	4	4	3	2	2	3	2	2	2	2	2	2	2	2	2	2	5	4	4	4	3	3	3	4
114	27 May 2018 - 7:47:37 EST	27 May 2018 - 7:55:10 EST	0h 7m 33s	0h 7m 32s	1527425257	1527425710	1	5		Ende		1	4	28	1	2	4	3	1	3	3	5	5	4	4	3	3	3	5	3	3	1	1	1	2	2	1	2	2	2	2	5	3	6	5	3	3	4	5
117	27 May 2018 - 14:12:31 EST	27 May 2018 - 14:19:03 EST	0h 6m 32s	0h 6m 31s	1527448351	1527448743	1	5		Ende		1	3	27	1	3	4	1	1	3	6	5	1	5	1	6	6	2	2	5	3	2	2	2	2	2	1	1	2	2	2	6	5	5	4	2	2	3	5
122	27 May 2018 - 18:03:24 EST	27 May 2018 - 18:20:58 EST	0h 17m 34s	0h 17m 33s	1527462204	1527463258	1	5		Ende		2	4	25	1	1	2	1	1	4	5	5	2	5	2	3	2	2	5	2	4	2	2	2	2	2	2	2	2	2	2	3	4	4	4	3	2	3	4
125	28 May 2018 - 3:31:30 EST	28 May 2018 - 3:49:08 EST	0h 17m 38s	0h 17m 38s	1527496290	1527497348	1	5		Ende		1	3	23	1	1	2	3	3	4	6	5	2	6	1	1	4	1	5	1	4	2	2	2	2	2	1	2	2	2	2	6	2	6	6	1	2	3	6
127	28 May 2018 - 4:25:30 EST	28 May 2018 - 4:41:22 EST	0h 15m 52s	0h 15m 52s	1527499530	1527500482	1	5		Ende		1	4	42	1	2	4	3	2	3	4	4	3	2	4	3	2	1	4	3	4	1	2	1	2	2	3	2	1	2	2	6	4	5	4	3	4	3	6
128	28 May 2018 - 4:36:18 EST	28 May 2018 - 5:11:28 EST	0h 35m 10s	0h 35m 8s	1527500178	1527502288	1	5		Ende		1	4	25	1	1	2	1	2	3	6	5	2	5	2	3	5	2	3	3	2	2	2	2	2	2	1	2	2	2	2	6	3	6	4	3	3	4	5
129	28 May 2018 - 4:38:57 EST	28 May 2018 - 4:53:41 EST	0h 14m 44s	0h 14m 44s	1527500337	1527501221	1	5		Ende		1	2	48	2	3	5	3	3	4	5	4	2	4	2	3	3	3	4	3	3	1	1	1	2	2	3	1	1	1	2	6	5	4	4	3	3	5	6
135	28 May 2018 - 9:42:23 EST	28 May 2018 - 10:26:04 EST	0h 43m 41s	0h 40m 45s	1527518543	1527521164	1	5		Ende		1	4	30	2	3	2	3	3	1	4	4	2	4	2	2	4	2	5	3	5	2	2	2	2	2	2	2	2	2	2	5	5	5	4	3	2	5	5
137	28 May 2018 - 9:58:24 EST	28 May 2018 - 10:34:04 EST	0h 35m 40s	0h 35m 40s	1527519504	1527521644	1	5		Ende		2	4	28	1	1	2	1	1	4	6	6	1	6	1	4	3	3	4	3	4	2	2	2	2	2	2	2	1	1	2	5	6	4	5	4	5	6	4
144	29 May 2018 - 5:46:24 EST	29 May 2018 - 6:07:36 EST	0h 21m 12s	0h 21m 11s	1527590784	1527592056	1	5		Ende		2	3	27	1	1	2	3	3	3	6	6	2	6	2	4	2	2	4	4	5	2	2	2	1	1	1	2	2	2	2	2	2	2	5	2	4	3	6
161	30 May 2018 - 6:45:28 EST	30 May 2018 - 6:52:26 EST	0h 6m 58s	0h 6m 58s	1527680728	1527681146	1	5		Ende		2	3	24	3	1	3	3	2	1	6	5	2	6	1	4	4	4	2	4	3	2	2	2	1	2	2	2	2	2	2	4	4	5	5	2	5	4	5
168	30 May 2018 - 15:21:26 EST	30 May 2018 - 15:39:50 EST	0h 18m 24s	0h 18m 24s	1527711686	1527712790	1	5		Ende		1	4	23	1	1	2	1	2	2	4	5	1	6	1	4	2	1	5	3	2	2	2	1	1	1	2	2	2	2	2	6	2	5	2	1	1	1	5
170	30 May 2018 - 16:11:37 EST	30 May 2018 - 16:19:15 EST	0h 7m 38s	0h 7m 37s	1527714697	1527715155	1	5		Ende		1	3	28	2	1	2	1	2	3	4	4	2	5	2	4	4	4	2	4	4	1	1	2	2	2	3	2	1	2	2	6	5	5	5	4	3	4	5
174	31 May 2018 - 3:11:53 EST	31 May 2018 - 3:18:16 EST	0h 6m 23s	0h 6m 23s	1527754313	1527754696	1	5		Ende		1	4	25	1	1	2	3	1	3	2	5	2	3	2	4	2	2	4	4	4	1	2	1	2	2	2	2	2	2	2	4	4	5	2	2	4	5	5
176	31 May 2018 - 3:50:38 EST	31 May 2018 - 3:58:52 EST	0h 8m 14s	0h 8m 14s	1527756638	1527757132	1	5		Ende		1	4	25	3		2	3	3	1	4	4	2	4	1	2	2	1	4	2	4	2	2	1	1	2	1	2	2	2	2	5	4	5	5	3	3	4	5
178	31 May 2018 - 6:22:19 EST	31 May 2018 - 6:33:41 EST	0h 11m 22s	0h 11m 22s	1527765739	1527766421	1	5		Ende		1	4	25	1	1	2	1	2	3	4	4	3	4	3	4	4	2	4	3	3	2	2	2	2	2	3	1	1	2	2	6	5	3	6	4	3	5	3
186	31 May 2018 - 14:25:38 EST	31 May 2018 - 14:52:41 EST	0h 27m 3s	0h 27m 2s	1527794738	1527796361	1	5		Ende		1	3	25	1	1	2	2	3	2	5	5	3	4	2	5	5	1	4	2	5	2	2	2	2	2	1	2	2	2	2	5	2	4	3	2	1	2	4
196	1 Jun 2018 - 12:15:12 EST	1 Jun 2018 - 12:34:51 EST	0h 19m 39s	0h 1m 56s	1527873312	1527874491	1	5		Ende		1	3	23	2	1	2	1	3	3	6	5	1	6	2	5	4	2	3	3	4	2	2	1	2	2	4	1	1	2	2	5	4	4	5	2	3	5	4
203	3 Jun 2018 - 6:43:38 EST	3 Jun 2018 - 6:50:59 EST	0h 7m 21s	0h 7m 21s	1528026218	1528026659	1	5		Ende		1	3	20	2	1	2	3	1	2	5	5	2	3	3	4	4	4	5	4	5	2	2	2	1	2	3	2	2	2	2	5	5	4	5	5	5	5	4
206	3 Jun 2018 - 6:54:09 EST	3 Jun 2018 - 7:01:01 EST	0h 6m 52s	0h 6m 52s	1528026849	1528027261	1	5		Ende		1	3	26	1		2	1	2	2	4	6	2	5	5	5	2	2	5	1	5	2	2	2	2	2	2	2	2	2	2	3	4	6	6	3	2	4	4
207	3 Jun 2018 - 7:47:00 EST	3 Jun 2018 - 8:02:35 EST	0h 15m 35s	0h 15m 34s	1528030020	1528030955	1	5		Ende		2	4	25	1	2	2	3	2	3	6	6	1	6	2	5	5	5	2	4	3	2	2	1	1	1	2	2	2	2	2	5	5	4	5	4	2	4	4
213	3 Jun 2018 - 9:31:39 EST	3 Jun 2018 - 9:50:46 EST	0h 19m 7s	0h 19m 6s	1528036299	1528037446	1	5		Ende		2	3	23	1	2	2	1	2	3	6	6	2	6	1	5	2	1	4	3	4	2	2	2	2	2	2	2	2	2	2	6	4	6	5	2	3	4	5
215	3 Jun 2018 - 12:55:56 EST	3 Jun 2018 - 13:04:07 EST	0h 8m 11s	0h 8m 10s	1528048556	1528049047	1	5		Ende		1	4	33	2	2	4	1	1	4	1	1	1	1	6	3	3	3	3	3	3	1	1	1	1	1	4	1	1	1	2	6	1	1	1	1	1	6	6
23	23 May 2018 - 11:39:50 EST	23 May 2018 - 12:12:41 EST	0h 32m 51s	0h 32m 51s	1527093590	1527095561	1	5		Ende		1	2	51	2	1	4	1	3	3	4	3	2	4	3	3	2	1	4	3	4	2	2	1	2	1	3	2	2	2	2	5	5	5	4	2	2	4	5
57	24 May 2018 - 10:32:42 EST	24 May 2018 - 10:55:59 EST	0h 23m 17s	0h 23m 17s	1527175962	1527177359	1	5		Ende		1	2	52	1		6	3	1	3	3	3	5	3	4	2	1	1	5	2	5	2	2	2	2	2	4	1	1	2	2	5	5	3	5	3	3	5	4
71	24 May 2018 - 13:26:01 EST	24 May 2018 - 13:39:38 EST	0h 13m 37s	0h 13m 44s	1527186361	1527187178	1	5		Ende		2	3	51	1	4	4	2	3	4	5	4	2	5	2	1	1	1	1	1	1	1	1	1	1	1	4	1	1	1	2	5	4	4	5	2	2	2	5
92	25 May 2018 - 9:27:14 EST	25 May 2018 - 10:00:14 EST	0h 33m 0s	0h 33m 0s	1527258434	1527260414	1	5		Ende		2	2	54	3	2	4	3	3	1	6	5	1	6	1	5	5	2	5	2	5	2	2	1	1	1	2	2	2	2	2	6	2	5	5	2	2	4	5
93	25 May 2018 - 10:07:52 EST	25 May 2018 - 10:26:21 EST	0h 18m 29s	0h 18m 29s	1527260872	1527261981	1	5		Ende		2	2	86	3		5	3	3	1	4	4	5	3	5	2	3	4	3	4	3	2	2	1	1	1	3	1	1	1	1	5	4	3	3	3	2	4	2
94	25 May 2018 - 10:28:50 EST	25 May 2018 - 10:51:51 EST	0h 23m 1s	0h 10m 0s	1527262130	1527263511	1	5		Ende		1	2	53	1		4	2	3	2	4	4	1	5	3	5	5	2	4	2	4	1	1	1	1	1	2	2	2	2	2	5	2	5	4	2	2	2	5
95	25 May 2018 - 12:05:51 EST	25 May 2018 - 12:20:41 EST	0h 14m 50s	0h 14m 48s	1527267951	1527268841	1	5		Ende		2	3	55	1		4	3	1	3	3	3	5	3	4	2	1	1	6	2	5	2	2	2	2	2	3	2	2	2	2	4	4	3	4	4	4	5	3
102	26 May 2018 - 4:05:28 EST	26 May 2018 - 4:30:51 EST	0h 25m 23s	0h 26m 2s	1527325528	1527327051	1	5		Ende		2	2	54	2	4	4	1	2	1	5	5	3	4	2	5	4	3	2	4	2	2	2	1	1	2	3	2	2	2	2	4	3	4	4	2	2	2	4
107	27 May 2018 - 4:17:04 EST	27 May 2018 - 4:33:30 EST	0h 16m 26s	0h 8m 27s	1527412624	1527413610	1	5		Ende		1	3	56	1	1	4	1	1	4	2	3	4	3	4	3	4	4	3	4	3	2	2	2	2	2	3	2	2	2	2	4	5	3	4	3	2	5	4
115	27 May 2018 - 9:07:42 EST	27 May 2018 - 9:43:47 EST	0h 36m 5s	0h 36m 5s	1527430062	1527432227	1	5		Ende		1	4	55	2	3	4	2	2	1	6	2	4	3	5	5	2	2	5	2	5	1	1	1	1	2	1	2	2	2	2	5	5	5	5	2	2	3	5
116	27 May 2018 - 9:46:01 EST	27 May 2018 - 10:09:10 EST	0h 23m 9s	0h 23m 27s	1527432361	1527433750	1	5		Ende		2	2	67	3	2	5	2	1	2	5	4	2	4	2	2	5	4	4	3	4	1	1	1	2	2	2	2	1	2	2	6	4	5	5	4	4	6	6
118	27 May 2018 - 15:07:40 EST	27 May 2018 - 15:18:09 EST	0h 10m 29s	0h 10m 29s	1527451660	1527452289	1	5		Ende		2	2	57	2		4	1	2	1	5	5	4	4	2	4	4	4	5	3	5	2	2	2	1	2	3	2	2	1	2	5	2	5	5	2	2	3	5
123	27 May 2018 - 23:55:36 EST	28 May 2018 - 0:14:16 EST	0h 18m 40s	0h 18m 40s	1527483336	1527484456	1	5		Ende		2	3	68	3	6	5	1	3	1	6	5	1	6	1	3	6	6	3	6	2	1	2	1	1	2	3	1	1	2	2	6	4	5	6	3	1	5	5
124	28 May 2018 - 3:27:28 EST	28 May 2018 - 4:08:11 EST	0h 40m 43s	0h 40m 42s	1527496048	1527498491	1	5		Ende		1	2	52	3	3	4	1	3	1	3	5	3	3	3	3	3	2	5	2	5	2	2	1	1	1	2	2	1	2	2	5	4	5	5	2	2	4	4
133	28 May 2018 - 8:43:43 EST	28 May 2018 - 8:49:41 EST	0h 5m 58s	0h 5m 57s	1527515023	1527515381	1	5		Ende		1	2	53	2		4	1	2	1	3	4	3	4	3	4	5	4	4	4	4	2	2	1	1	2	3	2	2	2	2	5	2	5	4	2	2	2	5
146	29 May 2018 - 6:56:51 EST	29 May 2018 - 7:24:03 EST	0h 27m 12s	0h 27m 12s	1527595011	1527596643	1	5		Ende		1	2	59	3	4	4	3	3	1	2	4	1	3	2	2	2	1	5	1	6	2	2	1	1	1	3	1	2	2	2	6	5	6	5	3	2	3	5
149	29 May 2018 - 9:27:57 EST	29 May 2018 - 9:46:59 EST	0h 19m 2s	0h 19m 2s	1527604077	1527605219	1	5		Ende		2	2	57	2		5	3	1	4	5	5	3	5	2	3	3	2	4	2	4	1	1	1	2	2	2	2	2	1	2	5	3	5	5	3	3	3	5
150	29 May 2018 - 10:00:55 EST	29 May 2018 - 10:42:03 EST	0h 41m 8s	0h 41m 8s	1527606055	1527608523	1	5		Ende		2	2	56	2	3	4	1	2	3	6	6	2	6	2	4	5	3	4	3	4	2	2	2	2	2	1	2	2	2	2	6	2	6	5	2	2	2	5
154	30 May 2018 - 2:57:16 EST	30 May 2018 - 3:16:35 EST	0h 19m 19s	0h 19m 17s	1527667036	1527668195	1	5		Ende		2	4	67	3	3	5	3	2	4	6	5	2	5	1	4	4	4	2	4	2	2	2	2	2	2	2	2	2	2	2	5	4	4	5	3	2	4	5
155	30 May 2018 - 3:02:17 EST	30 May 2018 - 3:36:37 EST	0h 34m 20s	0h 34m 37s	1527667337	1527669397	1	5		Ende		1	2	61	2	2	4	2	2	3	5	5	5	5	5	4	3	3	4	2	6	1	1	1	1	1	2	1	1	2	2	5	5	5	5	2	5	5	5
158	30 May 2018 - 4:51:51 EST	30 May 2018 - 5:10:13 EST	0h 18m 22s	0h 18m 22s	1527673911	1527675013	1	5		Ende		1	3	55	3		4	2	3	3	4	4	3	3	3	2	3	2	5	2	5	2	1	1	2	1	1	1	1	2	2	6	5	6	6	1	4	3	6
166	30 May 2018 - 13:25:35 EST	30 May 2018 - 13:40:02 EST	0h 14m 27s	0h 14m 26s	1527704735	1527705602	1	5		Ende		1	2	73	2	3	5	2	2	2	2	2	5	2	4	4	3	3	3	4	3	2	2	2	1	2	4	1	1	2	2	5	4	4	4	3	5	4	4
171	30 May 2018 - 16:35:12 EST	30 May 2018 - 16:59:15 EST	0h 24m 3s	0h 24m 32s	1527716112	1527717555	1	5		Ende		2	2	74	2		5	2	2	3	4	5	2	4	2	4	4	2	5	3	4	2	2	1	1	2	3	2	1	1	2	5	4	4	5	2	2	4	4
189	31 May 2018 - 16:02:15 EST	31 May 2018 - 16:20:13 EST	0h 17m 58s	0h 17m 58s	1527800535	1527801613	1	5		Ende		2	3	68	2	4	5	1	1	1	5	5	2	5	2	5	2	1	5	2	5	2	2	2	2	2	3	2	1	1	2	6	2	5	5	3	5	3	5
192	1 Jun 2018 - 6:27:33 EST	1 Jun 2018 - 6:39:02 EST	0h 11m 29s	0h 11m 29s	1527852453	1527853142	1	5		Ende		1	3	53	2	3	4	1	2	1	5	5	4	5	4	2	5	2	3	2	5	2	2	1	1	1	2	2	1	2	2	5	3	5	5	3	2	2	5
194	1 Jun 2018 - 8:19:05 EST	1 Jun 2018 - 8:34:38 EST	0h 15m 33s	0h 17m 19s	1527859145	1527860078	1	5		Ende		2	2	74	2	3	5	1	3	4	3	3	2	3	2	3	4	4	3	4	4	1	2	2	1	2	2	2	2	2	2	5	3	4	4	3	3	4	4
201	3 Jun 2018 - 6:31:35 EST	3 Jun 2018 - 6:45:53 EST	0h 14m 18s	0h 14m 17s	1528025495	1528026353	1	5		Ende		2	3	66	2	5	4	2	2	1	4	4	3	4	3	3	3	3	3	3	3	2	2	2	2	2	3	2	2	2	2	4	4	5	5	5	4	4	4
220	5 Jun 2018 - 4:42:05 EST	5 Jun 2018 - 5:00:57 EST	0h 18m 52s	0h 18m 50s	1528191725	1528192857	1	5		Ende		2	4	67	3		5	1	3	4	4	4	4	4	3	5	5	4	5	5	5	2	2	2	2	1	3	2	1	2	2	5	4	4	5	4	4	4	5
222	5 Jun 2018 - 9:39:52 EST	5 Jun 2018 - 10:05:10 EST	0h 25m 18s	0h 25m 18s	1528209592	1528211110	1	5		Ende		1	4	58	3	3	4	1	3	4	5	4	2	4	2	3	3	3	4	2	5	2	2	1	1	1	2	2	2	2	2	5	2	6	5	2	2	2	6
3	22 May 2018 - 14:29:09 EST	22 May 2018 - 14:49:18 EST	0h 20m 9s	0h 20m 8s	1527017349	1527018558	1	5		Ende		1	3	22	2	1	2	2	2	4	6	5	2	4	2	4	4	3	3	4	3	2	2	2	2	2	2	2	2	2	2	4	5	4	4	5	4	5	5
16	23 May 2018 - 9:36:15 EST	23 May 2018 - 12:05:25 EST	2h 29m 10s	2h 29m 10s	1527086175	1527095125	1	5		Ende		1	3	22	1	2	2	1	1	3	4	4	3	4	3	3	4	4	3	4	3	2	2	1	1	2	3	2	1	2	2	4	4	5	5	3	3	4	4
17	23 May 2018 - 9:51:08 EST	23 May 2018 - 10:09:15 EST	0h 18m 7s	0h 18m 26s	1527087068	1527088155	1	5		Ende		2	3	21	2	6	2	1	1	3	6	6	1	6	1	2	6	2	4	2	4	2	2	1	2	2	1	2	2	2	2	6	4	6	1	5	3	6	6
19	23 May 2018 - 10:27:41 EST	23 May 2018 - 10:46:29 EST	0h 18m 48s	0h 18m 46s	1527089261	1527090389	1	5		Ende		1	3	25	2	2	4	1	2	1	4	3	2	3	4	4	4	4	3	3	3	2	2	2	2	2	2	2	1	2	2	6	3	4	5	4	4	5	5
20	23 May 2018 - 10:45:44 EST	23 May 2018 - 11:55:18 EST	1h 9m 34s	1h 0m 54s	1527090344	1527094518	1	5		Ende		2	4	23	1	1	4	1	2	1	6	5	1	5	2	5	5	4	3	4	4	2	2	2	1	2	3	2	2	2	2	5	5	4	6	2	4	3	2
22	23 May 2018 - 10:53:40 EST	23 May 2018 - 11:09:04 EST	0h 15m 24s	0h 15m 24s	1527090820	1527091744	1	5		Ende		3	3	22	2		2	2	1	2	5	4	3	5	5	3	3	2	3	3	3	2	2	2	2	2	2	2	2	2	2	4	5	4	4	4	4	5	4
24	23 May 2018 - 12:08:49 EST	23 May 2018 - 12:19:20 EST	0h 10m 31s	0h 10m 30s	1527095329	1527095960	1	5		Ende		1	3	22	2	2	3	1	1	1	4	5	2	4	3	2	4	2	4	2	4	2	1	2	2	2	1	2	1	2	2	5	2	5	5	4	2	2	5
26	23 May 2018 - 12:13:47 EST	23 May 2018 - 12:32:43 EST	0h 18m 56s	0h 18m 56s	1527095627	1527096763	1	5		Ende		2	4	25	1	1	2	3	3	4	6	6	1	5	1	4	4	3	3	3	4	2	2	2	2	2	2	2	2	2	2	6	4	3	5	4	5	4	4
27	23 May 2018 - 12:14:07 EST	23 May 2018 - 12:32:52 EST	0h 18m 45s	0h 18m 43s	1527095647	1527096772	1	5		Ende		2	3	20	2	3	4	1	2	3	6	6	3	5	1	5	4	1	4	1	6	2	2	1	2	2	2	2	2	2	2	6	4	5	5	3	3	4	3
32	23 May 2018 - 12:59:37 EST	23 May 2018 - 13:24:20 EST	0h 24m 43s	0h 24m 42s	1527098377	1527099860	1	5		Ende		2	3	24	1	1	2	2	1	4	6	5	2	6	1	4	3	2	3	2	3	2	2	2	2	2	1	1	2	2	2	6	5	5	6	3	2	5	5
34	23 May 2018 - 14:36:59 EST	23 May 2018 - 14:49:00 EST	0h 12m 1s	0h 12m 1s	1527104219	1527104940	1	5		Ende		1	3	25	2	5	4	3	3	3	5	5	3	5	2	4	4	3	3	4	4	2	2	1	2	1	2	1	2	2	2	4	2	5	5	2	2	3	5
40	24 May 2018 - 1:09:23 EST	24 May 2018 - 1:27:52 EST	0h 18m 29s	0h 18m 27s	1527142163	1527143272	1	5		Ende		1	3	20	3	1	2	1	3	1	6	5	2	5	2	3	2	2	4	3	5	2	2	1	2	2	3	2	2	2	2	4	6	4	4	5	6	5	3
44	24 May 2018 - 3:51:09 EST	24 May 2018 - 4:10:28 EST	0h 19m 19s	0h 19m 19s	1527151869	1527153028	1	5		Ende		1	4	24	2	2	2	1	2	3	5	5	2	5	2	3	4	4	3	3	3	2	2	1	1	2	1	2	2	2	2	5	3	5	4	2	2	3	5
46	24 May 2018 - 3:54:20 EST	24 May 2018 - 4:07:14 EST	0h 12m 54s	0h 12m 54s	1527152060	1527152834	1	5		Ende		1	4	25	1	1	2	1	3	4	6	6	2	6	1	5	5	3	2	4	2	1	2	1	1	2	2	2	2	2	2	6	4	4	5	3	4	4	6
49	24 May 2018 - 5:58:08 EST	24 May 2018 - 6:20:19 EST	0h 22m 11s	0h 22m 10s	1527159488	1527160819	1	5		Ende		2	3	22	1	1	2	2	1	3	6	6	2	6	3	2	4	3	5	2	4	2	2	2	2	2	1	2	2	2	2	5	4	5	5	3	4	5	6
50	24 May 2018 - 6:00:37 EST	24 May 2018 - 9:36:40 EST	3h 36m 3s	3h 36m 1s	1527159637	1527172600	1	5		Ende		2	4	22	2	1	2	1	1	4	5	4	2	4	2	4	5	4	5	3	4	1	2	1	1	2	2	2	2	2	2	5	5	5	5	2	4	5	5
52	24 May 2018 - 6:22:43 EST	24 May 2018 - 6:35:45 EST	0h 13m 2s	0h 13m 2s	1527160963	1527161745	1	5		Ende		1	3	23	1	1	2	1	2	4	4	4	2	5	2	2	2	2	6	1	6	2	2	2	2	2	2	2	2	2	2	3	6	4	4	5	5	6	3
55	24 May 2018 - 8:16:58 EST	24 May 2018 - 8:25:02 EST	0h 8m 4s	0h 8m 3s	1527167818	1527168302	1	5		Ende		1	4	27	2	1	2	3	3	3	6	6	1	6	1	6	6	4	3	5	3	2	2	1	2	2	1	2	2	2	2	6	3	6	5	1	3	4	6
58	24 May 2018 - 10:34:13 EST	24 May 2018 - 10:37:02 EST	0h 2m 49s	0h 2m 49s	1527176053	1527176222	1	2		EndeKommentarfeld		2	4	21	1	6	2	4	3	3	2	5	4	4	4	5	4	5	5	4	6	1	1	1	1	1	1	1	1	1	1	1	1	1	1	1	1	1	1
81	24 May 2018 - 16:59:27 EST	24 May 2018 - 17:08:03 EST	0h 8m 36s	0h 8m 36s	1527199167	1527199683	1	5		Ende		2	3	25	3	1	2	2	3	1	5	5	2	5	1	2	2	1	5	2	4	2	2	2	2	2	2	2	2	2	2	6	2	5	5	2	4	5	3
90	25 May 2018 - 6:28:48 EST	25 May 2018 - 6:46:34 EST	0h 17m 46s	0h 17m 46s	1527247728	1527248794	1	5		Ende		2	4	24	1	2	2	4	3	4	6	6	1	6	1	1	1	1	6	1	6	2	2	2	2	2	1	2	2	2	2	6	4	5	6	3	4	4	6
91	25 May 2018 - 7:28:39 EST	25 May 2018 - 7:44:30 EST	0h 15m 51s	0h 15m 50s	1527251319	1527252270	1	5		Ende		2	3	20	1	1	2	1	3	4	6	6	1	6	2	6	5	5	1	5	1	2	2	2	2	2	1	2	2	2	2	6	4	4	6	4	1	5	3
96	25 May 2018 - 13:42:31 EST	25 May 2018 - 13:56:07 EST	0h 13m 36s	0h 13m 36s	1527273751	1527274567	1	5		Ende		2	4	38	2	6	4	3	2	1	4	4	2	4	3	2	2	2	4	2	5	2	2	1	2	2	3	1	1	2	2	3	4	5	5	2	2	4	3
101	26 May 2018 - 1:53:21 EST	26 May 2018 - 2:12:23 EST	0h 19m 2s	0h 13m 32s	1527317601	1527318743	1	5		Ende		1	3	22	2	1	2	3	3	3	5	5	3	4	3	2	1	1	5	1	6	2	2	2	2	2	1	2	2	2	2	4	6	5	5	2	4	6	4
106	26 May 2018 - 15:50:58 EST	26 May 2018 - 16:35:57 EST	0h 44m 59s	0h 44m 59s	1527367858	1527370557	1	5		Ende		2	3	23	1	2	2	2	2	3	6	6	2	6	2	4	3	3	3	4	4	2	2	2	2	2	1	2	2	2	2	5	3	5	5	2	3	4	5
110	27 May 2018 - 5:38:57 EST	27 May 2018 - 5:47:47 EST	0h 8m 50s	0h 8m 49s	1527417537	1527418067	1	5		Ende		1	4	37	2	4	4	3	3	3	5	5	2	4	1	2	1	1	6	1	5	2	2	2	2	2	1	2	2	2	2	4	4	4	5	3	5	4	4
112	27 May 2018 - 6:18:13 EST	27 May 2018 - 6:29:53 EST	0h 11m 40s	0h 12m 33s	1527419893	1527420593	1	5		Ende		1	4	31	2	2	2	2	2	1	4	3	4	4	3	4	4	4	3	4	3	2	2	2	1	2	2	2	2	2	2	4	3	4	5	3	3	3	4
119	27 May 2018 - 15:18:39 EST	27 May 2018 - 15:39:38 EST	0h 20m 59s	0h 20m 59s	1527452319	1527453578	1	5		Ende		2	3	44	3	5	4	3	3	2	6	5	2	5	2	3	4	3	2	3	3	2	2	1	1	1	2	2	2	2	2	5	5	5	4	3	2	4	5
131	28 May 2018 - 4:39:47 EST	28 May 2018 - 5:15:10 EST	0h 35m 23s	0h 35m 23s	1527500387	1527502510	1	5		Ende		2	3	20	1	1	2	3	2	3	5	5	1	5	2	4	4	1	3	4	3	2	2	2	1	2	1	2	2	2	2	4	5	3	5	4	3	6	3
138	28 May 2018 - 10:24:58 EST	28 May 2018 - 10:33:31 EST	0h 8m 33s	0h 8m 33s	1527521098	1527521611	1	5		Ende		2	4	30	2	3	4	1	2	4	6	6	1	5	2	3	5	4	2	4	3	1	2	1	2	2	2	2	2	2	2	5	6	3	5	5	2	1	6
139	28 May 2018 - 10:43:30 EST	28 May 2018 - 10:50:36 EST	0h 7m 6s	0h 7m 6s	1527522210	1527522636	1	5		Ende		2	4	25	1		2	1	1	3	6	6	3	6	2	5	4	2	4	3	5	2	2	1	1	1	1	2	2	2	2	6	3	6	5	2	2	2	6
142	28 May 2018 - 17:01:15 EST	28 May 2018 - 17:21:32 EST	0h 20m 17s	0h 20m 17s	1527544875	1527546092	1	5		Ende		1	3	24	1	1	2	3	1	1	5	5	1	4	2	4	4	3	3	4	4	2	2	2	2	2	1	2	2	2	2	5	4	5	5	4	4	4	4
151	29 May 2018 - 12:47:17 EST	29 May 2018 - 13:00:35 EST	0h 13m 18s	0h 13m 18s	1527616037	1527616835	1	5		Ende		1	4	25	1	2	2	2	1	2	5	5	3	4	3	3	3	3	4	4	4	2	2	2	1	2	2	2	2	2	2	6	4	5	6	2	4	4	5
159	30 May 2018 - 4:59:56 EST	30 May 2018 - 5:07:27 EST	0h 7m 31s	0h 7m 31s	1527674396	1527674847	1	5		Ende		2	4	28	3	1	2	1	2	4	5	5	2	5	1	4	2	3	4	2	4	1	2	1	2	2	3	1	2	2	2	4	2	2	3	1	1	4	4
160	30 May 2018 - 6:30:53 EST	30 May 2018 - 6:48:18 EST	0h 17m 25s	0h 17m 24s	1527679853	1527680898	1	5		Ende		1	4	22	1	1	2	1	1	4	2	2	4	3	4	3	3	2	3	3	3	2	2	2	2	2	1	2	2	2	2	5	3	5	4	3	3	3	5
162	30 May 2018 - 8:22:08 EST	30 May 2018 - 8:37:46 EST	0h 15m 38s	0h 15m 38s	1527686528	1527687466	1	5		Ende		1	3	25	2	1	2	2	3	1	3	3	3	3	3	2	3	2	3	3	4	2	2	2	2	2	2	2	2	2	2	5	3	4	4	3	2	2	4
163	30 May 2018 - 8:26:22 EST	30 May 2018 - 8:46:21 EST	0h 19m 59s	0h 19m 58s	1527686782	1527687981	1	5		Ende		1	3	23	1	1	2	1	2	3	2	5	4	4	2	3	2	2	4	3	4	2	1	2	2	2	1	2	2	2	2	5	4	3	5	2	4	4	3
167	30 May 2018 - 13:28:57 EST	30 May 2018 - 13:39:50 EST	0h 10m 53s	0h 10m 52s	1527704937	1527705590	1	5		Ende		1	3	23	3	1	2	1	2	1	2	3	4	3	4	2	2	2	5	2	5	2	2	2	2	2	1	2	2	2	2	5	3	5	4	3	2	4	5
169	30 May 2018 - 15:23:50 EST	30 May 2018 - 15:45:42 EST	0h 21m 52s	0h 22m 16s	1527711830	1527713142	1	5		Ende		1	4	24	1	1	2	1	1	3	5	5	2	5	1	4	3	2	2	4	2	2	2	2	2	2	1	2	2	2	2	3	4	5	3	4	4	5	5
173	31 May 2018 - 1:03:01 EST	31 May 2018 - 1:17:19 EST	0h 14m 18s	0h 14m 18s	1527746581	1527747439	1	5		Ende		2	3	27	2	1	2	2	3	4	3	5	4	4	4	2	3	2	5	3	5	2	2	1	2	2	3	1	1	2	2	5	5	5	6	3	3	5	5
175	31 May 2018 - 3:43:12 EST	31 May 2018 - 3:53:39 EST	0h 10m 27s	0h 10m 27s	1527756192	1527756819	1	5		Ende		1	3	22	2	1	2	1	2	4	2	2	3	3	4	2	3	3	4	3	4	2	2	2	2	2	2	2	2	2	2	5	3	4	5	3	3	4	4
179	31 May 2018 - 6:32:25 EST	31 May 2018 - 7:17:19 EST	0h 44m 54s	0h 44m 54s	1527766345	1527769039	1	5		Ende		1	4	48	1	4	4	1	3	3	5	5	3	4	3	2	4	3	5	2	4	2	2	1	2	2	2	1	1	2	2	6	5	5	5	4	3	6	6
183	31 May 2018 - 13:41:29 EST	31 May 2018 - 13:43:44 EST	0h 2m 15s	0h 2m 13s	1527792089	1527792224	1	5		Ende		2	4	25	2	1	2	3	3	3	4	4	3	4	5	4	3	4	4	3	4	2	2	2	2	2	2	2	2	2	2	4	4	3	5	4	5	4	4
184	31 May 2018 - 13:52:44 EST	31 May 2018 - 14:04:10 EST	0h 11m 26s	0h 11m 25s	1527792764	1527793450	1	5		Ende		1	4	24	2	1	2	1	2	4	5	6	1	5	1	6	4	3	1	4	1	2	2	2	2	2	1	2	2	2	2	4	5	5	5	3	3	4	4
185	31 May 2018 - 14:17:39 EST	31 May 2018 - 14:32:58 EST	0h 15m 19s	0h 15m 19s	1527794259	1527795178	1	5		Ende		1	4	27	2	1	2	3	3	4	4	5	1	5	2	1	1	1	5	1	5	2	2	2	2	2	3	2	2	2	2	5	6	3	5	4	4	6	3
188	31 May 2018 - 15:58:03 EST	31 May 2018 - 16:20:02 EST	0h 21m 59s	0h 21m 58s	1527800283	1527801602	1	5		Ende		1	3	25	1	1	2	2	2	4	3	5	3	4	2	2	2	1	4	2	4	2	2	2	2	2	1	2	2	2	2	4	4	6	5	2	4	4	6
195	1 Jun 2018 - 10:44:47 EST	1 Jun 2018 - 11:02:55 EST	0h 18m 8s	0h 18m 8s	1527867887	1527868975	1	5		Ende		1	4	24	1	1	2	3	3	4	1	2	3	2	1	3	5	4	3	4	3	2	2	2	2	2	2	2	1	2	2	5	4	5	6	2	3	2	4
198	2 Jun 2018 - 10:18:24 EST	2 Jun 2018 - 10:27:31 EST	0h 9m 7s	0h 9m 6s	1527952704	1527953251	1	5		Ende		1	3	24	3	2	4	1	1	1	5	5	2	4	2	4	4	4	3	4	3	2	2	1	1	2	4	1	1	2	2	6	4	4	4	5	4	4	6
205	3 Jun 2018 - 6:49:07 EST	3 Jun 2018 - 6:57:29 EST	0h 8m 22s	0h 8m 22s	1528026547	1528027049	1	5		Ende		1	4	25	1	3	2	3	1	3	4	4	3	4	3	5	5	3	3	4	3	2	2	1	2	2	3	2	2	2	2	5	4	5	5	3	4	4	4
214	3 Jun 2018 - 12:39:15 EST	3 Jun 2018 - 12:46:44 EST	0h 7m 29s	0h 7m 29s	1528047555	1528048004	1	5		Ende		1	3	21	2	1	2	1	3	2	3	3	4	3	3	3	3	3	4	2	4	2	2	2	2	2	3	2	2	2	2	5	4	5	5	3	4	4	5
221	5 Jun 2018 - 8:56:53 EST	5 Jun 2018 - 9:12:44 EST	0h 15m 51s	0h 15m 51s	1528207013	1528207964	1	5		Ende		1	3	23	1	3	4	2	2	4	4	4	2	4	2	2	3	2	4	3	4	2	2	2	2	2	2	2	2	2	2	4	4	4	4	3	4	4	3
224	6 Jun 2018 - 11:09:07 EST	6 Jun 2018 - 11:23:18 EST	0h 14m 11s	0h 14m 10s	1528301347	1528302198	1	5		Ende		1	3	20	1	2	2	1	1	1	3	3	4	3	2	1	1	1	6	1	6	2	2	1	2	2	3	1	2	2	2	5	6	4	5	4	4	6	5
226	7 Jun 2018 - 4:22:38 EST	7 Jun 2018 - 4:47:03 EST	0h 24m 25s	0h 24m 25s	1528363358	1528364823	1	5		Ende		2	3	23	2	1	2	1	2	1	4	6	4	4	2	2	1	1	5	1	5	1	1	1	1	1	2	2	2	2	2	5	5	4	4	4	1	4	5
47	24 May 2018 - 4:37:32 EST	24 May 2018 - 4:50:50 EST	0h 13m 18s	0h 13m 23s	1527154652	1527155450	1	5		Ende		2	3	69	2	4	5	1	1	1	5	4	2	3	2	3	4	2	4	3	3	2	2	2	2	2	2	2	2	2	2	4	3	4	3	4	3	3	4
70	24 May 2018 - 12:42:26 EST	24 May 2018 - 13:05:49 EST	0h 23m 23s	0h 23m 23s	1527183746	1527185149	1	5		Ende		1	2	58	3		4	2	3	2	3	3	2	3	2	4	4	2	3	4	3	1	2	1	1	2	2	2	2	2	2	6	4	5	5	3	2	4	4
78	24 May 2018 - 15:56:13 EST	24 May 2018 - 16:16:22 EST	0h 20m 9s	0h 3m 6s	1527195373	1527196582	1	5		Ende		1	4	51	3	2	4	3	3	4	5	5	2	4	2	1	2	1	6	2	6	2	2	1	2	2	3	1	1	2	2	5	5	6	4	4	3	5	4
99	25 May 2018 - 17:27:01 EST	25 May 2018 - 17:55:52 EST	0h 28m 51s	0h 28m 51s	1527287221	1527288952	1	5		Ende		2	4	54	1	5	4	1	3	4	6	6	1	6	1	6	6	5	5	5	3	2	2	1	1	1	1	2	2	2	2	5	2	5	6	3	1	2	5
113	27 May 2018 - 7:43:40 EST	27 May 2018 - 8:01:01 EST	0h 17m 21s	0h 17m 21s	1527425020	1527426061	1	5		Ende		1	4	69	3		5	3	3	3	5	4	2	5	2	2	3	1	2	1	1	1	1	1	1	2	1	2	2	2	2	5	4	6	5	1	2	3	4
152	29 May 2018 - 14:41:42 EST	29 May 2018 - 14:50:21 EST	0h 8m 39s	0h 8m 30s	1527622902	1527623421	1	5		Ende		1	4	58	3	6	4	3	3	1	3	3	4	3	4	3	4	3	3	3	4	1	1	1	2	2	4	1	1	1	2	6	4	6	4	3	2	4	6
177	31 May 2018 - 4:09:05 EST	31 May 2018 - 4:28:57 EST	0h 19m 52s	0h 19m 52s	1527757745	1527758937	1	5		Ende		2	2	62	3		4	3	3	1	5	6	1	6	1	3	2	1	4	2	5	2	2	2	2	2	1	2	2	2	2	6	5	5	6	2	2	5	6
197	1 Jun 2018 - 13:04:20 EST	1 Jun 2018 - 15:15:48 EST	2h 11m 28s	2h 11m 28s	1527876260	1527884148	1	5		Ende		2	4	66	2	4	4	2	2	1	4	4	3	4	3	3	3	3	3	3	3	2	2	2	1	2	3	2	2	2	2	4	4	4	4	3	3	4	4
200	3 Jun 2018 - 6:31:22 EST	3 Jun 2018 - 6:44:22 EST	0h 13m 0s	0h 13m 0s	1528025482	1528026262	1	5		Ende		1	4	55	3	5	4	3	3	1	4	4	3	4	3	3	3	3	3	3	3	2	2	2	2	1	3	2	2	2	2	4	4	4	4	3	2	5	5
[truncated: 52 more columns]
