# Supplementary material for: Nothing Else Matters! Trade-Offs Between Perceived Benefits and Barriers of AAL Technology Usage
Source: Front Public Health. 2019 Jun 12;7:134. doi: 10.3389/fpubh.2019.00134 (PMC6581733; doi:10.3389/fpubh.2019.00134)
Supplement: Supplementary file 1 [file Data_Sheet_1.ZIP › Supporting Material/Excel Report - AAL - Latent Class - 2019- n = 140.xlsx]

## Sheet: Summary
Latent Class Estimation (3/26/2019 12:04:06 PM)
Minimum number of groups	2
Maximum number of groups	5
Number of replications	5
Maximum number of iterations	500
Convergence limit for log likelihood	0.001
Random number seed	1
Null log-likelihood	-1940.81
Summary of best replications
Groups	Replication	Log-likelihood	Pct Cert	AIC	CAIC	BIC	ABIC	Chi-Square	Relative Chi-Square
2	1	-1853.24	4.51234	3756.47	3912.58	3887.58	3808.16	175.152	7.00608
3	1	-1802.56	7.12346	3681.12	3918.4	3880.4	3759.69	276.506	7.27647
4	5	-1766.31	8.99105	3634.63	3953.08	3902.08	3740.07	348.999	6.84312
5	5	-1744.06	10.1378	3616.11	4015.74	3951.74	3748.44	393.513	6.14864
Summary of all replications
Groups	Replication	Log-likelihood	Pct Cert	AIC	CAIC	BIC	ABIC	Chi-Square	Relative Chi-Square
2	1	-1853.24	4.51234	3756.47	3912.58	3887.58	3808.16	175.152	7.00608
2	2	-1853.24	4.51233	3756.47	3912.58	3887.58	3808.16	175.152	7.00607
2	3	-1853.24	4.51231	3756.47	3912.58	3887.58	3808.16	175.151	7.00604
2	4	-1853.24	4.5123	3756.47	3912.58	3887.58	3808.16	175.15	7.00602
2	5	-1853.24	4.5123	3756.47	3912.58	3887.58	3808.16	175.151	7.00603
3	1	-1802.56	7.12346	3681.12	3918.4	3880.4	3759.69	276.506	7.27647
3	2	-1802.56	7.12345	3681.12	3918.4	3880.4	3759.69	276.505	7.27646
3	3	-1802.56	7.12345	3681.12	3918.4	3880.4	3759.69	276.505	7.27646
3	4	-1812.76	6.59776	3701.52	3938.8	3900.8	3780.09	256.1	6.73948
3	5	-1802.56	7.12344	3681.12	3918.4	3880.4	3759.69	276.505	7.27645
4	1	-1766.32	8.99093	3634.63	3953.09	3902.09	3740.08	348.994	6.84302
4	2	-1766.31	8.99095	3634.63	3953.08	3902.08	3740.08	348.995	6.84304
4	3	-1766.31	8.99094	3634.63	3953.09	3902.09	3740.08	348.994	6.84303
4	4	-1766.31	8.99098	3634.63	3953.08	3902.08	3740.08	348.996	6.84306
4	5	-1766.31	8.99105	3634.63	3953.08	3902.08	3740.07	348.999	6.84312
5	1	-1745.56	10.0605	3619.11	4018.74	3954.74	3751.44	390.511	6.10173
5	2	-1745.02	10.0882	3618.04	4017.67	3953.67	3750.36	391.586	6.11853
5	3	-1745.07	10.0857	3618.13	4017.76	3953.76	3750.46	391.49	6.11703
5	4	-1749.41	9.86176	3626.83	4026.46	3962.46	3759.15	382.797	5.9812
5	5	-1744.06	10.1378	3616.11	4015.74	3951.74	3748.44	393.513	6.14864
Tabulation of 2 group vs. 3 group solutions
	1	2	3	Total
1	7	25	32	64
2	70	6	0	76
Total	77	31	32	140
Tabulation of 3 group vs. 4 group solutions
	1	2	3	4	Total
1	60	0	16	1	77
2	3	28	0	0	31
3	0	0	0	32	32
Total	63	28	16	33	140
Tabulation of 4 group vs. 5 group solutions
	1	2	3	4	5	Total
1	7	4	3	49	0	63
2	0	0	21	1	6	28
3	0	11	0	2	3	16
4	21	0	0	2	10	33
Total	28	15	24	54	19	140

## Sheet: Settings Summary
Setting	Value
Study Path	C:\Users\COMM\Desktop\AAL_TradeOff\AAL_TradeOff.ssi
Exercise name	AAL
Filtered respondent count	140
Respondent numbering	sys_RespNum
Attribute information	Sicherheit [Part-worth, 4 levels] Entlastung [Part-worth, 4 levels] Datenspeicherung [Part-worth, 4 levels] Privatssphäre [Part-worth, 4 levels]
Minimum number of groups	2
Maximum number of groups	5
Number of replications	5
Maximum number of iterations	500
Estimate none if present	True

## Sheet: 2 Groups
Solution for 2 Groups (Best Replication: 1)
Iteration	Log-likelihood	Gain	Segment 1 Size	Segment 2 Size
0	-1940.81
1	-1902.09	38.7253	50.3	49.7
2	-1871.15	30.935	49.9	50.1
3	-1857.65	13.4985	49.3	50.7
4	-1854.92	2.73495	48.5	51.5
5	-1854.12	0.794795	47.7	52.3
6	-1853.74	0.387864	47.1	52.9
7	-1853.53	0.207484	46.6	53.4
8	-1853.41	0.114463	46.1	53.9
9	-1853.35	0.0653976	45.7	54.3
10	-1853.31	0.038905	45.4	54.6
11	-1853.29	0.0241376	45.1	54.9
12	-1853.27	0.0155746	44.9	55.1
13	-1853.26	0.0103937	44.7	55.3
14	-1853.25	0.00712839	44.5	55.5
15	-1853.25	0.00499475	44.4	55.6
16	-1853.24	0.00355799	44.3	55.7
17	-1853.24	0.00256676	44.2	55.8
18	-1853.24	0.00186972	44.1	55.9
19	-1853.24	0.00137217	44.0	56.0
20	-1853.24	0.00101287	44.0	56.0
21	-1853.24	0.000751037	43.9	56.1
Percent Certainty	4.5123
Akaike Info Criterion	3756.47
Consistent Akaike Info Criterion	3912.58
Bayesian Information Criterion	3887.58
Adjusted Bayesian Info Criterion	3808.16
Chi-Square	175.151
Relative Chi-Square	7.00603
Segment Sizes	43.9%	56.1%
Part Worth Utilities
schnell	0.363383	-0.0960412
medizinisch	0.335292	-0.0663473
strukturierend	-0.137105	-0.0979126
gefühlt	-0.56157	0.260301
zeitlich	0.223632	-0.0872671
organisatorisch	0.0175682	0.139644
finanziell	-0.0228925	-0.236963
emotional	-0.218308	0.184586
Echtzeit	0.235773	-0.111489
kurzfristig	0.363615	-0.0559993
mittelfritisig	-0.0603161	0.12885
langfristig	-0.539071	0.0386383
Vertraute	-0.0646331	0.342836
Angehörige	-0.730885	0.24074
med. Fachpersonal	0.390542	-0.117678
Notdienst	0.404977	-0.465898
Part Worth Utilities Rescaled for Comparability
schnell	42.6827	-21.006
medizinisch	39.3831	-14.5114
strukturierend	-16.1043	-21.4153
gefühlt	-65.9615	56.9326
zeitlich	26.2676	-19.0869
organisatorisch	2.06354	30.5427
finanziell	-2.68893	-51.8282
emotional	-25.6422	40.3724
Echtzeit	27.6936	-24.3848
kurzfristig	42.7098	-12.2481
mittelfritisig	-7.08467	28.1819
langfristig	-63.3188	8.4509
Vertraute	-7.59174	74.9845
Angehörige	-85.8491	52.6542
med. Fachpersonal	45.8726	-25.7383
Notdienst	47.5682	-101.9
Attribute Importances
Sicherheit	27.1611	19.587
Entlastung	12.9775	23.0502
Datenspeicherung	26.5072	13.1417
Privatssphäre	33.3543	44.2212
The average maximum membership probability is 0.91300.

## Sheet: 3 Groups
Solution for 3 Groups (Best Replication: 1)
Iteration	Log-likelihood	Gain	Segment 1 Size	Segment 2 Size	Segment 3 Size
0	-1940.81
1	-1904.24	36.5681	32.6	35.2	32.1
2	-1875.99	28.2559	34.3	35.4	30.4
3	-1850.93	25.0595	36.6	33.4	30.0
4	-1836.02	14.904	39.1	30.4	30.4
5	-1825.83	10.1911	41.7	27.8	30.5
6	-1819.16	6.66903	44.0	25.5	30.5
7	-1813.81	5.3562	46.2	23.4	30.4
8	-1808.96	4.84736	48.2	21.8	30.0
9	-1805.37	3.59313	49.8	21.0	29.3
10	-1803.75	1.62163	50.9	20.6	28.4
11	-1803.21	0.537289	51.8	20.5	27.7
12	-1802.97	0.239744	52.4	20.5	27.1
13	-1802.83	0.141846	52.9	20.5	26.6
14	-1802.74	0.0859466	53.3	20.5	26.2
15	-1802.68	0.0575598	53.6	20.5	25.9
16	-1802.64	0.039093	53.9	20.5	25.6
17	-1802.62	0.0267243	54.1	20.5	25.4
18	-1802.6	0.0183687	54.3	20.6	25.2
19	-1802.59	0.0126887	54.4	20.6	25.0
20	-1802.58	0.0088048	54.5	20.6	24.9
21	-1802.57	0.00613482	54.7	20.6	24.8
22	-1802.57	0.00429028	54.7	20.6	24.7
23	-1802.56	0.0030103	54.8	20.6	24.6
24	-1802.56	0.00211848	54.9	20.6	24.6
25	-1802.56	0.00149482	54.9	20.6	24.5
26	-1802.56	0.00105726	55.0	20.6	24.5
27	-1802.56	0.000749344	55.0	20.6	24.4
Percent Certainty	7.12344
Akaike Info Criterion	3681.12
Consistent Akaike Info Criterion	3918.4
Bayesian Information Criterion	3880.4
Adjusted Bayesian Info Criterion	3759.69
Chi-Square	276.505
Relative Chi-Square	7.27645
Segment Sizes	55.0%	20.6%	24.4%
Part Worth Utilities
schnell	-0.0387282	0.164594	0.464727
medizinisch	-0.0758331	0.416839	0.343064
strukturierend	-0.131959	-0.0360331	-0.23338
gefühlt	0.24652	-0.5454	-0.574411
zeitlich	-0.0562325	0.0887246	0.268491
organisatorisch	0.14145	0.285021	-0.15591
finanziell	-0.236232	-0.363745	0.213419
emotional	0.151015	-0.0100014	-0.325999
Echtzeit	-0.192236	1.26245	-0.409676
kurzfristig	-0.0800698	0.826384	0.311991
mittelfritisig	0.168398	-0.103565	0.180392
langfristig	0.103907	-1.98527	-0.0827071
Vertraute	0.325851	0.378824	-0.348962
Angehörige	0.248343	-0.435018	-1.09744
med. Fachpersonal	-0.120734	0.104187	0.666448
Notdienst	-0.453461	-0.0479919	0.779951
Part Worth Utilities Rescaled for Comparability
schnell	-8.12903	11.6063	43.918
medizinisch	-15.9173	29.3933	32.4205
strukturierend	-27.6981	-2.54087	-22.055
gefühlt	51.7445	-38.4587	-54.2834
zeitlich	-11.8032	6.25639	25.3731
organisatorisch	29.6903	20.0982	-14.7339
finanziell	-49.585	-25.6494	20.1686
emotional	31.6979	-0.705247	-30.8078
Echtzeit	-40.3502	89.0215	-38.7155
kurzfristig	-16.8066	58.2723	29.484
mittelfritisig	35.3467	-7.30288	17.0475
langfristig	21.8101	-139.991	-7.81605
Vertraute	68.3961	26.7127	-32.9778
Angehörige	52.1272	-30.6752	-103.711
med. Fachpersonal	-25.342	7.3467	62.9812
Notdienst	-95.1814	-3.38414	73.7075
Attribute Importances
Sicherheit	19.8606	16.963	24.5504
Entlastung	20.3207	11.4369	14.0452
Datenspeicherung	18.9242	57.2531	17.0499
Privatssphäre	40.8944	14.347	44.3546
The average maximum membership probability is 0.93104.

## Sheet: 4 Groups
Solution for 4 Groups (Best Replication: 5)
Iteration	Log-likelihood	Gain	Segment 1 Size	Segment 2 Size	Segment 3 Size	Segment 4 Size
0	-1940.81
1	-1890.17	50.6426	28.2	21.2	25.4	25.2
2	-1848.21	41.9585	31.0	19.3	24.1	25.6
3	-1821.3	26.9094	32.2	20.6	22.7	24.6
4	-1800.46	20.8426	33.4	21.0	21.8	23.7
5	-1788.71	11.7506	35.2	20.0	21.5	23.3
6	-1783.39	5.32284	37.0	18.9	21.1	23.0
7	-1779.64	3.74643	38.5	18.2	20.7	22.6
8	-1776.26	3.38326	39.4	18.0	20.3	22.3
9	-1773.71	2.54541	40.2	17.9	19.9	22.0
10	-1772.59	1.11589	40.8	18.0	19.3	22.0
11	-1771.92	0.673632	41.3	18.0	18.7	22.1
12	-1771.35	0.566508	41.8	18.0	18.0	22.3
13	-1770.77	0.585219	42.2	18.0	17.3	22.5
14	-1770.17	0.596478	42.6	18.0	16.7	22.7
15	-1769.65	0.520706	42.9	18.1	16.1	22.9
16	-1769.21	0.439124	43.2	18.3	15.5	23.1
17	-1768.86	0.355557	43.4	18.4	14.9	23.2
18	-1768.59	0.268285	43.7	18.6	14.5	23.3
19	-1768.37	0.222864	43.9	18.8	14.0	23.3
20	-1768.15	0.215372	44.0	19.0	13.6	23.4
21	-1767.92	0.232034	44.2	19.2	13.2	23.4
22	-1767.65	0.272958	44.3	19.5	12.8	23.5
23	-1767.3	0.345103	44.5	19.7	12.3	23.5
24	-1766.9	0.405349	44.7	19.9	11.9	23.5
25	-1766.57	0.328387	44.9	20.1	11.5	23.5
26	-1766.4	0.161914	45.0	20.2	11.3	23.5
27	-1766.35	0.0590759	45.1	20.2	11.2	23.5
28	-1766.33	0.0204273	45.1	20.3	11.1	23.5
29	-1766.32	0.00756584	45.1	20.3	11.1	23.5
30	-1766.31	0.00308839	45.1	20.3	11.1	23.5
31	-1766.31	0.00139454	45.1	20.3	11.0	23.6
32	-1766.31	0.000796292	45.1	20.3	11.0	23.6
Percent Certainty	8.99105
Akaike Info Criterion	3634.63
Consistent Akaike Info Criterion	3953.08
Bayesian Information Criterion	3902.08
Adjusted Bayesian Info Criterion	3740.07
Chi-Square	348.999
Relative Chi-Square	6.84312
Segment Sizes	45.1%	20.3%	11.0%	23.6%
Part Worth Utilities
schnell	-0.22307	0.215449	0.93202	0.470619
medizinisch	-0.0560725	0.456621	-0.130556	0.364655
strukturierend	-0.15777	-0.0630268	0.265564	-0.230299
gefühlt	0.436912	-0.609043	-1.06703	-0.604975
zeitlich	-0.0312681	0.119343	-0.109138	0.275405
organisatorisch	0.0832531	0.31409	0.477848	-0.180115
finanziell	-0.252305	-0.335475	-0.491576	0.241204
emotional	0.20032	-0.0979577	0.122866	-0.336494
Echtzeit	-0.0323294	1.25357	-1.07459	-0.449972
kurzfristig	-0.0680749	0.774258	-0.110201	0.332248
mittelfritisig	0.00909485	-0.119215	0.992148	0.180785
langfristig	0.0913095	-1.90861	0.192638	-0.063061
Vertraute	0.311929	0.339741	0.675379	-0.358048
Angehörige	0.0133256	-0.393983	1.27369	-1.09958
med. Fachpersonal	-0.0155306	0.0990104	-0.385027	0.66142
Notdienst	-0.309724	-0.0447688	-1.56404	0.796205
Part Worth Utilities Rescaled for Comparability
schnell	-47.1197	15.3587	47.3531	43.1217
medizinisch	-11.8443	32.5511	-6.63314	33.4125
strukturierend	-33.3261	-4.49298	13.4925	-21.1017
gefühlt	92.2902	-43.4168	-54.2125	-55.4325
zeitlich	-6.60484	8.50761	-5.54495	25.2347
organisatorisch	17.5858	22.3904	24.278	-16.5035
finanziell	-53.2952	-23.915	-24.9755	22.101
emotional	42.3142	-6.9831	6.24245	-30.8322
Echtzeit	-6.82903	89.363	-54.5964	-41.2299
kurzfristig	-14.3796	55.1944	-5.59895	30.4431
mittelfritisig	1.92113	-8.49845	50.408	16.5649
langfristig	19.2876	-136.059	9.78733	-5.77813
Vertraute	65.8896	24.2191	34.3139	-32.8071
Angehörige	2.8148	-28.0858	64.7123	-100.752
med. Fachpersonal	-3.28057	7.05814	-19.562	60.6043
Notdienst	-65.4238	-3.19143	-79.4642	72.9543
Attribute Importances
Sicherheit	34.8525	18.992	25.3914	24.6386
Entlastung	23.9024	11.5764	12.3134	14.0167
Datenspeicherung	8.4168	56.3555	26.2511	17.9182
Privatssphäre	32.8284	13.0762	36.0441	43.4265
The average maximum membership probability is 0.91843.

## Sheet: 5 Groups
Solution for 5 Groups (Best Replication: 5)
Iteration	Log-likelihood	Gain	Segment 1 Size	Segment 2 Size	Segment 3 Size	Segment 4 Size	Segment 5 Size
0	-1940.81
1	-1901.36	39.4563	17.9	19.0	21.0	18.6	23.7
2	-1863.25	38.104	16.9	18.0	22.0	18.0	25.2
3	-1814.78	48.4694	15.7	18.2	22.0	18.2	25.9
4	-1789.58	25.1975	16.2	18.2	21.3	19.5	24.7
5	-1777.88	11.7038	17.2	17.6	20.5	21.1	23.5
6	-1770.77	7.10816	18.0	17.0	19.8	22.6	22.7
7	-1764.6	6.17347	18.8	16.2	19.0	23.9	22.1
8	-1759.9	4.69457	19.3	15.5	18.3	25.4	21.5
9	-1757.43	2.47553	19.8	14.7	17.7	26.9	20.9
10	-1755.82	1.6048	20.2	14.1	17.1	28.3	20.4
11	-1754.68	1.14119	20.4	13.5	16.7	29.5	19.9
12	-1753.79	0.89541	20.5	13.0	16.4	30.5	19.5
13	-1753.02	0.762981	20.6	12.6	16.2	31.4	19.2
14	-1752.32	0.703338	20.6	12.1	16.2	32.2	18.9
15	-1751.6	0.718336	20.6	11.6	16.2	33.0	18.6
16	-1750.89	0.70881	20.6	11.1	16.2	33.6	18.4
17	-1750.19	0.708408	20.7	10.7	16.2	34.2	18.2
18	-1749.51	0.67347	20.7	10.5	16.2	34.8	17.9
19	-1748.85	0.659047	20.7	10.3	16.1	35.3	17.5
20	-1748.02	0.837294	20.7	10.3	16.1	36.0	17.0
21	-1746.95	1.06194	20.6	10.3	16.0	36.6	16.4
22	-1745.9	1.05774	20.6	10.3	16.0	37.3	15.9
23	-1745.12	0.773174	20.6	10.3	16.0	37.8	15.3
24	-1744.69	0.430825	20.6	10.3	16.0	38.3	14.9
25	-1744.47	0.221606	20.5	10.3	16.0	38.6	14.6
26	-1744.34	0.126746	20.4	10.3	16.1	38.9	14.3
27	-1744.26	0.0811844	20.3	10.2	16.1	39.2	14.1
28	-1744.21	0.0551869	20.2	10.2	16.2	39.4	13.9
29	-1744.17	0.0384239	20.1	10.2	16.3	39.6	13.8
30	-1744.14	0.027089	20.1	10.2	16.3	39.8	13.7
31	-1744.12	0.0193539	20.0	10.2	16.4	39.9	13.6
32	-1744.11	0.0140745	19.9	10.2	16.4	40.0	13.5
33	-1744.1	0.0104572	19.8	10.1	16.4	40.1	13.5
34	-1744.09	0.00795245	19.8	10.1	16.5	40.2	13.4
35	-1744.08	0.00619007	19.7	10.1	16.5	40.3	13.4
36	-1744.08	0.00492582	19.7	10.1	16.5	40.4	13.3
37	-1744.08	0.00399991	19.6	10.1	16.6	40.4	13.3
38	-1744.07	0.00330764	19.6	10.1	16.6	40.5	13.3
39	-1744.07	0.00277979	19.5	10.1	16.6	40.5	13.3
40	-1744.07	0.00237	19.5	10.1	16.6	40.6	13.2
41	-1744.06	0.00204672	19.4	10.1	16.6	40.6	13.2
42	-1744.06	0.00178811	19.4	10.1	16.7	40.7	13.2
43	-1744.06	0.00157875	19.4	10.1	16.7	40.7	13.2
44	-1744.06	0.00140758	19.3	10.1	16.7	40.7	13.2
45	-1744.06	0.00126649	19.3	10.0	16.7	40.8	13.2
46	-1744.06	0.00114946	19.3	10.0	16.7	40.8	13.2
47	-1744.06	0.00105194	19.3	10.0	16.7	40.8	13.1
48	-1744.06	0.000970458	19.2	10.0	16.7	40.9	13.1
Percent Certainty	10.1378
Akaike Info Criterion	3616.11
Consistent Akaike Info Criterion	4015.74
Bayesian Information Criterion	3951.74
Adjusted Bayesian Info Criterion	3748.44
Chi-Square	393.513
Relative Chi-Square	6.14864
Segment Sizes	19.2%	10.0%	16.7%	40.9%	13.1%
Part Worth Utilities
schnell	0.42122	0.89155	0.0226992	-0.313505	0.979153
medizinisch	-0.10291	-0.685375	0.308486	0.0598289	1.11589
strukturierend	-0.0866432	0.472516	0.0258649	-0.199417	-0.37592
gefühlt	-0.231667	-0.678692	-0.35705	0.453094	-1.71912
zeitlich	0.218132	-0.41362	-0.073495	-0.00478927	0.44178
organisatorisch	-0.216858	-0.0366109	0.218465	0.235126	0.169191
finanziell	-0.139527	0.0277875	-0.370722	-0.235399	0.330742
emotional	0.138253	0.422443	0.225752	0.00506191	-0.941713
Echtzeit	-0.479383	-1.06572	1.36262	-0.0343075	0.302887
kurzfristig	0.382102	-0.208659	0.949193	-0.102744	0.168044
mittelfritisig	0.168945	0.914307	-0.134107	-0.00210093	0.304447
langfristig	-0.071665	0.360076	-2.17771	0.139152	-0.775379
Vertraute	-0.333136	1.30358	0.518606	0.267607	-0.431529
Angehörige	-1.16691	1.22557	-0.620292	0.0805022	-0.247327
med. Fachpersonal	0.651584	-0.809582	0.141645	-0.0996494	0.798743
Notdienst	0.848467	-1.71956	-0.0399582	-0.24846	-0.119888
Part Worth Utilities Rescaled for Comparability
schnell	42.4966	48.0869	1.52825	-62.8555	59.9916
medizinisch	-10.3825	-36.9666	20.7691	11.9952	68.3693
strukturierend	-8.74137	25.4858	1.74138	-39.9816	-23.0322
gefühlt	-23.3727	-36.6061	-24.0388	90.8419	-105.329
zeitlich	22.0072	-22.3091	-4.94813	-0.960213	27.0673
organisatorisch	-21.8787	-1.97465	14.7084	47.141	10.3661
finanziell	-14.0768	1.49875	-24.9592	-47.1957	20.2642
emotional	13.9483	22.785	15.199	1.01488	-57.6976
Echtzeit	-48.3645	-57.4811	91.74	-6.87839	18.5575
kurzfristig	38.55	-11.2543	63.9054	-20.5994	10.2959
mittelfritisig	17.0447	49.3143	-9.02891	-0.421221	18.6531
langfristig	-7.23023	19.4211	-146.616	27.899	-47.5065
Vertraute	-33.6099	70.3102	34.9157	53.6532	-26.4393
Angehörige	-117.729	66.1025	-41.7618	16.1401	-15.1534
med. Fachpersonal	65.7378	-43.6658	9.53637	-19.979	48.9381
Notdienst	85.6012	-92.7469	-2.69023	-49.8143	-7.34538
Attribute Importances
Sicherheit	16.4673	21.2634	11.202	38.4243	43.4245
Entlastung	10.9715	11.2735	10.0396	23.5842	21.1912
Datenspeicherung	21.7286	26.6989	59.5891	12.1246	16.5399
Privatssphäre	50.8326	40.7643	19.1694	25.8669	18.8443
The average maximum membership probability is 0.90950.

## Sheet: Segment Membership
Respondent	2 Group Membership	3 Group Membership	4 Group Membership	5 Group Membership	Prob_Membership Group 1/2	Prob_Membership Group 2/2	Prob_Membership Group 1/3	Prob_Membership Group 2/3	Prob_Membership Group 3/3	Prob_Membership Group 1/4	Prob_Membership Group 2/4	Prob_Membership Group 3/4	Prob_Membership Group 4/4	Prob_Membership Group 1/5	Prob_Membership Group 2/5	Prob_Membership Group 3/5	Prob_Membership Group 4/5	Prob_Membership Group 5/5
3	1	3	4	1	0.953532	0.0464681	0.0397572	0.0163594	0.943883	0.15631	0.00923249	3.32973e-10	0.834458	0.990117	1.20238e-11	0.00426481	0.00561793	2.56356e-07
4	2	1	1	4	0.0595118	0.940488	0.914045	0.0855033	0.000451278	0.713594	0.278482	0.00731528	0.000609451	1.27578e-05	9.9436e-06	0.00481846	0.993788	0.00137076
9	2	1	1	4	0.0242377	0.975762	0.99717	0.000161274	0.00266884	0.998372	0.000135872	1.35232e-06	0.00149041	0.000626272	1.46096e-07	1.50564e-05	0.999357	1.65573e-06
12	2	1	3	2	0.0201881	0.979812	0.996801	0.00237628	0.000822638	0.000394816	1.13172e-05	0.99959	4.13149e-06	2.07991e-05	0.999295	1.69329e-05	0.000663667	3.89375e-06
16	1	1	1	4	0.604325	0.395675	0.910207	0.0646289	0.025164	0.736934	0.209338	0.0163867	0.0373419	0.00201334	0.00118685	0.00622725	0.833052	0.157521
17	1	3	4	5	0.995888	0.00411214	0.00411251	0.000293415	0.995594	0.00467443	0.000716297	5.17648e-06	0.994604	0.0541217	2.05799e-10	4.57154e-06	0.00149442	0.944379
19	1	3	4	1	0.945119	0.0548806	0.0149161	0.000126475	0.984957	0.010965	0.00013383	2.87104e-05	0.988872	0.763353	4.96272e-06	9.6074e-05	0.00816774	0.228379
20	1	1	1	4	0.538444	0.461556	0.783565	0.00269006	0.213745	0.739129	0.00626171	0.000627118	0.253982	0.264858	1.23767e-05	0.000556503	0.719986	0.0145864
21	2	1	3	4	3.89015e-05	0.999961	0.99999	9.64214e-06	7.30391e-07	0.15631	9.23429e-06	0.84368	3.68711e-07	3.53017e-06	0.053385	4.4727e-06	0.946607	2.696e-07
22	1	1	1	4	0.682511	0.317489	0.506462	0.000711589	0.492826	0.872592	0.000188009	1.22125e-10	0.12722	0.193024	1.05239e-11	0.000182451	0.806791	2.28961e-06
23	2	2	2	3	0.239738	0.760262	0.063893	0.936055	5.1623e-05	0.0864969	0.913467	5.37102e-07	3.56264e-05	4.05285e-05	2.07976e-07	0.823523	0.176421	1.54171e-05
24	1	2	2	4	0.967403	0.032597	0.0609724	0.876743	0.0622847	0.179131	0.784411	3.97521e-10	0.0364574	0.0253116	2.31857e-11	0.347103	0.627314	0.000271493
25	2	1	1	4	0.00293055	0.997069	0.993032	0.00695419	1.40086e-05	0.973269	0.0148387	0.0118714	2.11484e-05	4.64315e-05	0.105596	0.0157996	0.878501	5.71596e-05
26	1	2	2	3	0.720504	0.279496	0.265742	0.725835	0.00842355	0.0797316	0.794724	0.1197	0.00584484	0.0246261	0.0039998	0.498496	0.091444	0.381434
27	1	3	4	1	0.984674	0.0153262	0.0162391	0.00364014	0.980121	0.0521929	0.00416682	7.85062e-10	0.94364	0.980014	3.08392e-11	0.00097051	0.0189695	4.61121e-05
28	2	1	1	4	0.00929213	0.990708	0.999221	0.000237885	0.000540681	0.99942	0.000228843	8.98622e-06	0.000341776	0.000423831	1.8706e-05	8.2634e-05	0.999461	1.34179e-05
29	2	1	1	4	0.00179885	0.998201	0.99973	2.65328e-06	0.000267477	0.99964	2.15992e-06	0.00020035	0.000157542	0.000558803	7.88779e-06	8.16726e-07	0.999432	1.64669e-07
30	2	1	3	2	6.83584e-07	0.999999	1	2.33739e-08	7.74865e-09	0.00104162	5.77947e-10	0.998958	1.18777e-10	9.01616e-10	0.996754	6.91389e-11	0.00324581	7.26462e-10
31	2	1	1	4	0.0359993	0.964001	0.995793	0.00303297	0.00117449	0.996628	0.00230834	0.000245473	0.000818194	0.000707444	2.48046e-05	0.00215222	0.996934	0.000181307
32	1	2	2	3	0.991072	0.0089283	0.00233815	0.992592	0.00507017	0.0140716	0.981939	9.83691e-12	0.00398908	0.00670976	1.71412e-12	0.986599	0.00667402	1.74019e-05
33	2	2	1	3	0.00313532	0.996865	0.19303	0.80697	3.25131e-07	0.534438	0.465555	6.40207e-06	2.73609e-07	7.30747e-06	2.21786e-06	0.976648	0.023342	2.96715e-11
34	1	3	4	1	0.999643	0.000356889	0.00038237	0.00998235	0.989635	0.00154005	0.0133948	2.77873e-12	0.985065	0.96511	2.43354e-14	0.0145363	0.00400548	0.016348
36	2	2	2	3	0.259504	0.740496	0.00417636	0.99582	3.64186e-06	0.022712	0.977284	1.41392e-09	3.90271e-06	1.64456e-06	1.81866e-09	0.996164	0.00383389	3.01781e-07
37	2	2	1	3	0.195336	0.804664	0.38385	0.615705	0.000444628	0.553654	0.44604	2.14245e-05	0.000284721	0.00269864	2.14284e-05	0.7467	0.250319	0.000260526
38	2	1	1	2	0.00149316	0.998507	0.999589	2.84488e-07	0.000410793	0.959024	5.15261e-07	0.0403836	0.000592304	0.00188286	0.632198	3.29989e-07	0.365919	3.09042e-07
39	2	1	1	4	0.00412889	0.995871	0.999441	1.74706e-05	0.000541781	0.999578	1.59448e-05	4.14362e-06	0.000401884	0.0111014	3.8704e-06	2.03519e-05	0.988874	3.80941e-07
40	1	2	2	3	0.57509	0.42491	0.217041	0.771327	0.011632	0.389547	0.598205	9.31655e-05	0.0121548	0.00616736	9.35512e-06	0.932075	0.061589	0.000159745
42	2	1	1	1	0.217483	0.782517	0.82036	0.00017124	0.179469	0.881159	0.000113844	1.27582e-05	0.118714	0.795487	1.19956e-05	9.24712e-05	0.204278	0.000130765
44	1	3	4	1	0.926447	0.0735532	0.0382824	0.000140342	0.961577	0.117779	0.00012783	7.34998e-09	0.882093	0.992071	1.30789e-11	4.87424e-06	0.00792387	7.57819e-07
46	1	2	2	5	0.691859	0.308141	0.375395	0.606924	0.017681	0.101995	0.873716	0.0100102	0.014279	4.28083e-05	1.22735e-06	0.00388701	0.00573217	0.990337
47	1	2	2	3	0.940052	0.0599481	0.00428014	0.994444	0.0012763	0.00878461	0.99032	4.73276e-11	0.000895666	0.00127065	2.31905e-13	0.952006	0.0465365	0.000186412
48	2	1	1	4	0.00135052	0.998649	0.999622	0.00036419	1.35018e-05	0.90714	0.00112709	0.0917096	2.37286e-05	0.000188125	0.0415875	0.000258445	0.957965	8.81313e-07
49	1	2	2	3	0.995214	0.00478567	0.0150748	0.840703	0.144222	0.0106239	0.885338	1.8475e-07	0.104038	0.135217	7.47381e-09	0.750545	0.0466752	0.0675629
50	1	3	4	4	0.652523	0.347477	0.327147	0.00039031	0.672462	0.274414	0.000560566	0.000188704	0.724837	0.110526	6.04238e-07	0.000107159	0.851773	0.037593
51	2	2	2	3	0.341136	0.658864	0.00302187	0.996978	4.93213e-07	0.00718467	0.992815	4.52713e-09	2.51641e-07	3.04312e-07	1.19468e-10	0.992667	0.00728285	5.01305e-05
52	1	3	4	1	0.999587	0.000413145	6.64436e-05	0.000130131	0.999803	7.27523e-05	0.000125782	7.29657e-09	0.999801	0.994352	5.2659e-11	5.93891e-05	4.53322e-05	0.00554302
53	2	1	3	2	0.00246154	0.997538	0.997463	0.00251344	2.37434e-05	0.181206	0.001896	0.816882	1.54097e-05	6.07728e-06	0.916538	0.000300258	0.0831528	3.08193e-06
55	1	3	4	1	0.999371	0.000629031	0.000105916	5.67677e-06	0.999888	0.000298992	6.84124e-06	4.44289e-13	0.999694	0.999848	1.37753e-13	1.36352e-06	0.000136662	1.35632e-05
57	2	1	1	4	0.0106555	0.989345	0.990338	0.00955433	0.000107634	0.996856	0.00310053	3.50078e-06	3.94746e-05	0.000336076	5.06118e-05	0.02406	0.975553	7.80166e-08
58	1	3	4	1	0.932026	0.0679741	0.0872324	0.00314447	0.909623	0.124764	0.00371421	3.32654e-07	0.871522	0.92993	1.75287e-06	0.00150838	0.0676572	0.000902257
60	2	1	1	4	0.0111037	0.988896	0.998559	0.000254187	0.00118693	0.998533	0.000209963	0.000336087	0.000920954	0.00666613	0.00390891	0.000277675	0.989146	1.69348e-06
62	2	1	1	2	0.00134024	0.99866	0.999425	4.94746e-06	0.000570055	0.955107	5.36971e-06	0.0439898	0.000897625	0.00363001	0.69018	1.75068e-05	0.306172	4.8847e-07
70	1	3	4	1	0.815654	0.184346	0.254207	0.00496233	0.74083	0.240651	0.00484604	1.00865e-05	0.754493	0.938661	9.40242e-08	0.00130805	0.0598639	0.000166648
71	2	1	1	4	9.48929e-05	0.999905	0.999995	5.93265e-09	4.86181e-06	0.999923	1.33817e-08	7.21702e-05	4.63744e-06	6.00387e-06	0.000665264	6.32241e-10	0.999329	3.64101e-08
75	2	1	1	1	0.228259	0.771741	0.885672	0.100469	0.0138586	0.835596	0.131685	0.0134412	0.0192773	0.420039	0.00126738	0.219593	0.358666	0.000434841
76	2	1	1	4	0.00419146	0.995809	0.99888	1.55459e-06	0.00111831	0.995368	3.28154e-06	0.0031405	0.00148792	0.00155672	0.000338938	3.80626e-07	0.998101	2.51006e-06
78	1	2	2	3	0.867538	0.132462	0.0773077	0.893969	0.0287233	0.395581	0.584225	2.0769e-09	0.0201934	0.170374	9.14747e-11	0.745226	0.0843979	1.55142e-06
81	1	3	4	5	0.998428	0.00157171	0.00189816	0.000363314	0.997739	0.000972673	0.000552151	1.08808e-05	0.998464	0.172658	6.6828e-05	0.000207887	0.000633954	0.826434
85	2	1	3	2	6.25291e-05	0.999937	0.999993	3.70763e-07	6.67104e-06	0.00897911	2.77869e-08	0.99102	5.28631e-07	1.09077e-07	0.999231	2.27211e-09	0.0007686	5.06723e-10
86	2	1	1	1	0.296074	0.703926	0.605821	0.00015779	0.394022	0.625647	0.000196304	0.000217285	0.37394	0.935965	1.55837e-06	1.85201e-05	0.0639181	9.70318e-05
90	1	2	2	3	0.99887	0.00113042	0.000718321	0.961915	0.0373662	0.00108873	0.97048	4.82243e-09	0.0284317	0.0170911	3.51611e-11	0.805474	0.00208858	0.175346
91	1	3	4	5	0.99997	2.95289e-05	1.36552e-05	0.000429756	0.999557	2.5742e-05	0.000692626	8.19192e-12	0.999282	0.0132278	8.17255e-15	2.60782e-05	3.20724e-05	0.986714
92	2	1	1	4	0.000262328	0.999738	0.999793	0.000201555	5.91288e-06	0.999957	4.18612e-05	1.36617e-07	1.41757e-06	7.92131e-05	7.94209e-06	0.000408693	0.999504	2.7427e-11
93	2	1	1	4	0.000924424	0.999076	0.997529	0.00246892	2.53356e-06	0.998485	0.00122134	0.000292257	1.23822e-06	3.43247e-05	0.000677904	0.00512898	0.994159	4.93888e-08
94	2	1	1	4	0.000287177	0.999713	0.999986	1.18148e-06	1.23596e-05	0.999868	1.96043e-06	0.000116218	1.42062e-05	1.51336e-06	0.000987667	4.22632e-07	0.99901	5.32264e-07
95	2	1	1	1	0.191569	0.808431	0.845458	0.00139824	0.153144	0.76116	0.00145872	0.000665401	0.236716	0.709961	0.00621061	0.00258506	0.281184	5.99134e-05
96	1	3	4	5	0.996705	0.00329489	0.0074151	0.00163398	0.990951	0.0106446	0.00306736	1.83871e-08	0.986288	0.10458	1.11196e-09	0.000238576	0.0202736	0.874907
98	2	2	1	3	0.492339	0.507661	0.388628	0.587761	0.023611	0.49946	0.478542	3.32086e-05	0.0219654	0.0257932	1.16529e-05	0.801824	0.171497	0.000873755
99	1	3	4	1	0.999645	0.000354521	0.000156316	2.49598e-06	0.999841	0.000298686	4.38449e-06	2.16687e-09	0.999697	0.997827	3.18895e-11	5.82144e-07	0.000253022	0.00191957
100	2	1	3	2	0.0123792	0.987621	0.99889	0.000887441	0.000222434	0.40926	0.00181139	0.588601	0.000328148	6.12827e-05	0.894769	9.25113e-05	0.104834	0.000243031
101	1	2	2	3	0.876687	0.123313	0.00819764	0.991489	0.000313531	0.00436695	0.995407	5.48075e-06	0.000221047	3.39092e-05	1.33342e-05	0.929363	0.00671461	0.0638748
102	1	1	1	1	0.513666	0.486334	0.745716	0.0208153	0.233468	0.752637	0.0199488	3.30181e-05	0.227381	0.68958	9.8938e-05	0.0218045	0.288198	0.000318436
106	1	3	4	1	0.999942	5.77789e-05	5.62271e-05	0.00589625	0.994048	3.92328e-05	0.00691782	2.4792e-08	0.993043	0.849103	1.63077e-08	0.00732763	4.92695e-05	0.143521
107	2	1	1	4	0.000573739	0.999426	0.999742	2.93427e-07	0.000257657	0.99993	1.09103e-07	5.23575e-08	6.98778e-05	0.000221491	2.21236e-08	3.76252e-08	0.999778	6.9785e-09
110	1	2	2	5	0.999414	0.000585638	0.000486988	0.924155	0.0753585	0.000420926	0.936864	1.44818e-07	0.0627149	0.0106548	1.44855e-10	0.349808	0.00032128	0.639216
112	1	2	2	3	0.838939	0.161061	0.00381597	0.996166	1.84795e-05	0.00716582	0.992825	8.63653e-08	8.84972e-06	2.42584e-05	1.99138e-07	0.994095	0.00497511	0.000905926
113	1	1	3	5	0.662409	0.337591	0.578431	0.295363	0.126206	0.0255881	0.0938001	0.849886	0.0307254	0.00122809	0.0037816	0.00380519	0.00379716	0.987388
114	2	1	1	4	0.118938	0.881062	0.982516	0.00234503	0.0151395	0.98995	0.00153029	1.16235e-06	0.00851886	0.00103752	1.23576e-08	0.000363021	0.998529	7.03396e-05
115	2	1	1	4	0.00927745	0.990723	0.99354	2.42533e-06	0.00645802	0.990525	5.36653e-06	1.93226e-05	0.00945033	0.00245134	0.000546073	5.77011e-07	0.996964	3.76904e-05
116	2	1	1	4	0.000491448	0.999509	0.999686	1.52124e-06	0.000312829	0.999472	2.18339e-06	6.75953e-05	0.000457772	0.00113055	0.000284279	1.74833e-06	0.998583	1.79018e-08
117	2	1	1	4	0.00839979	0.9916	0.999204	3.43118e-06	0.000792474	0.998995	6.31185e-06	0.000139992	0.000858611	0.00529821	0.000174701	7.22481e-07	0.994523	3.20019e-06
118	2	1	1	4	0.0474363	0.952564	0.990074	0.000222269	0.00970384	0.986784	0.000447293	4.07681e-05	0.0127276	0.00583371	8.22786e-05	0.000103211	0.993795	0.000185343
119	1	2	2	3	0.998278	0.00172177	6.88371e-05	0.999581	0.000349879	0.000188601	0.999542	6.18758e-10	0.000269743	4.12063e-05	4.32477e-11	0.997606	0.000126557	0.00222666
122	2	1	1	4	0.179984	0.820016	0.803117	3.68247e-06	0.196879	0.748156	7.99175e-06	9.2259e-05	0.251744	0.0916419	2.44635e-06	4.23003e-07	0.888162	0.0201928
123	2	1	1	4	0.0226918	0.977308	0.990132	3.43129e-05	0.00983418	0.989316	3.03031e-05	0.00159567	0.00905792	0.0382204	0.000461475	4.89108e-05	0.961258	1.15289e-05
124	2	1	1	4	0.00199579	0.998004	0.999663	0.000204897	0.000132049	0.999544	0.000223068	0.000136824	9.59169e-05	0.00225731	2.36487e-05	0.00014297	0.997576	2.59891e-07
125	1	2	2	3	0.564125	0.435875	0.0263814	0.972912	0.000706252	0.0783069	0.920788	6.03173e-08	0.000904725	0.000282735	6.02716e-10	0.981569	0.0181455	2.28952e-06
127	2	1	1	4	0.296706	0.703294	0.937603	0.0421963	0.0202004	0.967717	0.0219997	3.28654e-07	0.0102831	0.141477	1.48024e-05	0.0601967	0.798309	2.48588e-06
128	2	1	1	4	0.0100281	0.989972	0.969212	0.030728	6.00254e-05	0.983405	0.016571	1.30015e-06	2.24176e-05	9.15371e-05	3.67762e-08	0.00798002	0.991928	7.06396e-07
129	2	1	1	4	0.0910364	0.908964	0.98866	0.000829215	0.0105105	0.95881	0.00235085	0.0221523	0.016687	0.000850389	0.00486893	0.000283787	0.917233	0.0767636
131	1	3	4	1	0.934445	0.065555	0.260543	0.00671373	0.732744	0.362388	0.0117931	5.41872e-06	0.625813	0.530949	3.62256e-09	0.0013514	0.440526	0.027174
133	2	1	1	4	0.156716	0.843284	0.857787	2.07952e-05	0.142193	0.862723	2.73799e-05	1.41419e-05	0.137235	0.00654424	6.15859e-06	2.6207e-06	0.993091	0.000356057
135	2	1	1	4	0.00175273	0.998247	0.999604	0.000355815	4.05115e-05	0.998715	0.000253778	0.00100168	2.98805e-05	7.75605e-05	0.000759988	0.000467832	0.998694	1.2388e-07
137	2	1	3	2	0.126471	0.873529	0.994136	0.0021953	0.00366861	0.00559578	0.000191014	0.99402	0.000193597	0.000211508	0.998944	8.20026e-06	0.000787719	4.86359e-05
138	1	3	4	5	0.979996	0.0200044	0.0121616	0.00560552	0.982233	0.0116761	0.00709879	4.03116e-08	0.981225	0.0332111	1.10207e-07	0.00325315	0.0216782	0.941857
139	1	3	4	1	0.995216	0.0047842	0.00247849	2.4002e-05	0.997498	0.00127765	2.92069e-05	0.000398835	0.998294	0.99622	4.15414e-06	3.13835e-06	0.000151307	0.00362149
142	1	3	4	1	0.708167	0.291833	0.0904716	4.83285e-07	0.909528	0.0415391	7.86819e-07	0.000146792	0.958313	0.944697	0.000155086	5.67892e-08	0.054928	0.000220061
144	2	1	1	2	0.000434899	0.999565	0.999973	3.03233e-06	2.40174e-05	0.668849	3.88683e-06	0.331114	3.29765e-05	0.00030606	0.959248	2.02382e-06	0.0404442	3.61911e-08
146	2	1	3	5	0.0531624	0.946838	0.99733	0.00051793	0.00215194	0.0267014	0.000326833	0.972526	0.000445505	2.26807e-05	0.00844047	2.41349e-06	0.0451049	0.946429
149	2	1	1	4	0.0579277	0.942072	0.994319	2.01544e-05	0.00566107	0.991329	4.11486e-05	0.00288522	0.00574417	0.0034928	0.00047585	3.56713e-06	0.995908	0.000119714
150	2	1	1	4	0.00760815	0.992392	0.998753	0.000147987	0.00109936	0.999629	5.55283e-05	9.60498e-09	0.00031553	0.00228659	1.15787e-10	1.23708e-05	0.997701	4.71385e-10
151	1	2	2	5	0.940098	0.0599022	0.0576737	0.920445	0.0218817	0.0293056	0.949609	0.00594298	0.0151426	0.00590283	3.74643e-06	0.389563	0.039767	0.564764
152	1	3	4	5	0.926618	0.0733824	0.0979352	0.0053487	0.896716	0.0337931	0.00964348	5.28331e-05	0.956511	0.000114414	1.04158e-09	9.28464e-06	0.00294706	0.996929
154	2	1	3	2	2.52837e-05	0.999975	0.999999	5.23151e-08	5.17676e-07	0.000679671	1.45416e-09	0.99932	6.9519e-09	2.412e-09	0.99954	2.5721e-11	0.000460114	1.35474e-07
155	2	1	1	2	9.32085e-05	0.999907	0.999624	0.000375329	1.95779e-07	0.996866	0.000271407	0.00286288	1.60488e-07	1.29722e-06	0.866933	0.000469985	0.132596	2.26309e-11
158	2	1	1	4	0.309365	0.690635	0.934333	0.00648839	0.0591791	0.971414	0.00264235	6.17062e-05	0.0258818	0.327834	1.32595e-05	0.00901203	0.663038	0.000103457
159	1	3	4	5	0.987995	0.0120052	0.0670149	0.122638	0.810347	0.0735137	0.234843	1.67929e-07	0.691643	0.0012243	9.70616e-11	0.000608459	0.00462462	0.993543
160	1	2	2	3	0.980657	0.0193431	0.00135784	0.998234	0.000408127	0.00327142	0.996257	1.76391e-06	0.000469863	0.0016543	6.62034e-07	0.99806	0.000243579	4.13079e-05
161	2	1	1	4	0.00201572	0.997984	0.999626	0.000255161	0.000118761	0.999753	0.000162009	4.78056e-06	8.02007e-05	0.00160577	5.85541e-05	0.000640316	0.997695	6.63212e-08
162	1	2	2	3	0.787255	0.212745	0.0651692	0.927862	0.00696916	0.0508261	0.942075	8.9907e-05	0.00700857	0.0103482	0.000308207	0.935373	0.0525932	0.00137698
163	1	3	4	1	0.995866	0.00413426	0.000684109	4.31575e-05	0.999273	0.000866854	3.72858e-05	1.01517e-09	0.999096	0.999396	5.45454e-11	2.0419e-05	0.00054099	4.30184e-05
166	2	1	1	4	0.000978916	0.999021	0.999808	0.000143271	4.86079e-05	0.999937	4.73105e-05	1.70518e-07	1.5152e-05	0.00103866	1.90044e-08	0.000158486	0.998803	1.29287e-09
167	1	2	2	3	0.82318	0.17682	0.00536497	0.994523	0.000111557	0.00943638	0.990443	2.21975e-06	0.000118387	0.000184337	6.06807e-07	0.997735	0.00200381	7.65292e-05
168	2	1	1	4	0.00528893	0.994711	0.999286	0.000283984	0.000429872	0.999831	5.25652e-05	1.62936e-06	0.000114813	0.014847	0.000115128	0.000666697	0.984371	1.64358e-09
169	1	3	4	1	0.869463	0.130537	0.233155	0.076323	0.690522	0.101345	0.0777144	0.0316556	0.789285	0.821074	0.000132945	0.0517104	0.0874484	0.0396345
170	2	1	1	4	0.000665451	0.999335	0.99963	1.44268e-06	0.000368441	0.999889	4.55941e-07	1.80962e-08	0.000110761	0.00013522	1.14294e-08	8.90979e-07	0.999864	1.52758e-08
171	2	1	1	4	0.108041	0.891959	0.920569	0.000174266	0.0792566	0.909915	0.000269604	5.83982e-05	0.0897571	0.0369346	1.10857e-05	3.40155e-05	0.962948	7.19214e-05
173	1	2	2	3	0.671744	0.328256	0.158862	0.83199	0.009148	0.131694	0.860939	0.000248646	0.00711827	0.00741918	2.05971e-06	0.724217	0.253319	0.0150433
174	2	1	1	4	0.00325622	0.996744	0.993795	0.00613033	7.45793e-05	0.998958	0.00102363	1.88782e-07	1.83404e-05	0.0153229	4.12181e-06	0.0486797	0.935993	1.13485e-09
175	1	3	4	1	0.971178	0.0288224	0.0129907	0.000139624	0.98687	0.0221928	0.000138929	1.42116e-06	0.977667	0.955727	5.62403e-09	8.78999e-05	0.0379151	0.00626975
176	2	1	3	2	1.01923e-05	0.99999	0.999996	8.06848e-10	3.68083e-06	0.00169175	2.21648e-11	0.998308	6.56592e-08	1.1412e-08	0.9994	5.83233e-13	0.00059988	4.64281e-09
177	1	3	4	5	0.998932	0.00106842	0.000301248	4.79462e-05	0.999651	0.000226101	9.95474e-05	2.3879e-08	0.999674	0.233603	8.15457e-12	1.15742e-05	0.00114764	0.765238
178	2	1	3	2	0.00352277	0.996477	0.999601	7.76604e-07	0.000398597	0.111705	7.526e-07	0.888057	0.000237657	0.0120307	0.833104	2.57868e-07	0.154861	4.09554e-06
179	1	3	4	5	0.999003	0.000996863	0.000542387	4.99467e-05	0.999408	0.00020087	0.000106637	7.03952e-06	0.999685	0.410926	7.30103e-09	5.30733e-06	0.000446689	0.588622
183	1	1	4	1	0.665675	0.334325	0.584491	0.000173947	0.415335	0.391727	0.00040098	0.00554209	0.60233	0.598805	0.00231067	4.43886e-05	0.394983	0.00385684
184	1	3	4	4	0.833362	0.166638	0.134876	0.00095954	0.864165	0.075142	0.00138665	2.52386e-05	0.923446	0.087575	2.38158e-05	0.000641667	0.7542	0.15756
185	1	3	4	1	0.96565	0.0343502	0.0016221	9.00931e-09	0.998378	0.00492463	1.50756e-08	7.29475e-11	0.995075	0.997097	3.31983e-13	9.24282e-10	0.00290191	1.33018e-06
186	2	1	1	1	0.280322	0.719678	0.602955	8.6947e-07	0.397044	0.727615	1.0713e-06	5.34979e-06	0.272379	0.579771	1.12358e-06	1.01532e-07	0.420039	0.000188973
188	1	2	2	3	0.972573	0.0274266	0.000241556	0.999744	1.43146e-05	0.00147969	0.998511	1.20919e-12	9.12596e-06	2.65425e-06	2.24006e-13	0.99881	0.00109472	9.29138e-05
189	2	1	1	4	6.49248e-06	0.999994	1	2.06371e-07	6.17356e-08	0.984877	7.36291e-07	0.015122	9.57533e-08	1.12195e-07	0.000250864	1.73974e-08	0.999749	5.74854e-09
192	2	1	1	4	0.00556502	0.994435	0.998939	6.23207e-05	0.000998866	0.997303	5.91289e-05	0.00178245	0.000855072	0.00533125	0.00166028	0.000102313	0.992904	2.13321e-06
194	2	1	1	4	0.00441699	0.995583	0.999742	9.08279e-06	0.000248897	0.999668	1.21008e-05	8.90101e-05	0.000230709	8.93394e-05	6.8246e-06	1.69768e-06	0.9999	2.13792e-06
195	1	1	3	5	0.684045	0.315955	0.597842	0.00178093	0.400377	0.00164671	9.17626e-05	0.988024	0.0102373	0.0321701	0.00438878	2.36007e-05	0.00813617	0.955281
196	2	1	3	2	8.88687e-05	0.999911	0.999997	7.4551e-07	1.98769e-06	0.00048346	7.14369e-09	0.999517	1.12454e-08	1.5118e-08	0.998428	1.02295e-09	0.00157215	9.99025e-09
197	1	2	2	5	0.964726	0.0352736	0.0164359	0.975222	0.00834255	0.00329698	0.990166	0.00153805	0.00499937	0.00194104	0.000302824	0.0952037	0.00234239	0.90021
198	1	3	4	1	0.999115	0.000885429	0.000549925	0.00198928	0.997461	0.00234835	0.00177832	2.53234e-11	0.995873	0.994787	2.07058e-13	0.00242951	0.00184365	0.000939945
200	1	3	4	5	0.994736	0.00526402	0.00663581	0.000533681	0.992831	0.0016706	0.000841942	0.00175188	0.995736	0.015683	2.50136e-05	1.6318e-05	0.000152268	0.984123
201	2	1	3	2	0.0249752	0.975025	0.997639	0.000114123	0.00224668	0.024783	3.49514e-05	0.974818	0.00036417	9.12492e-05	0.994372	1.24711e-06	0.0050013	0.000533715
203	2	1	1	4	0.00888644	0.991114	0.99922	2.57641e-05	0.000754276	0.999845	7.71416e-06	4.23778e-09	0.000147751	0.000929491	4.26739e-09	3.14057e-06	0.999067	2.23828e-09
205	1	2	2	5	0.954459	0.045541	0.18614	0.718695	0.0951647	0.032297	0.924854	0.00015225	0.0426966	1.41424e-05	9.54188e-09	0.000112767	0.00116765	0.998705
206	2	1	1	4	0.0201681	0.979832	0.997897	0.00156773	0.000535061	0.999118	0.000717479	1.91764e-06	0.000162163	0.000688492	5.34297e-08	0.000725048	0.998581	5.702e-06
207	2	1	3	4	0.00237324	0.997627	0.999932	2.92145e-06	6.55616e-05	0.264933	9.06084e-06	0.734978	8.02672e-05	1.92995e-05	0.00235704	1.85234e-07	0.997062	0.000561358
213	2	1	1	4	0.0812212	0.918779	0.994701	0.00126727	0.00403214	0.980827	0.00229057	0.0116122	0.00527036	0.00652904	2.58074e-05	0.000899572	0.9915	0.00104536
214	1	3	4	1	0.859162	0.140838	0.0989391	3.72476e-05	0.901024	0.199206	6.35273e-05	8.89523e-08	0.800731	0.69933	3.36373e-09	4.35149e-06	0.300647	1.84232e-05
215	2	1	1	1	0.0777027	0.922297	0.94681	7.11688e-05	0.053119	0.964689	4.45746e-05	1.82037e-05	0.0352482	0.892148	1.33849e-05	2.79306e-05	0.10781	5.48028e-07
220	2	1	1	4	0.0170622	0.982938	0.992763	0.00711126	0.000125375	0.965842	0.0221394	0.0117287	0.000290051	2.67614e-05	0.0142779	0.00188188	0.98339	0.000423889
221	1	2	2	3	0.968117	0.0318831	0.00712032	0.969393	0.0234869	0.0256493	0.943422	2.51505e-07	0.0309286	0.0141679	3.85826e-10	0.977596	0.0078998	0.000336514
222	2	1	1	4	0.00194921	0.998051	0.994285	0.00569716	1.81989e-05	0.997497	0.00248672	9.6054e-06	6.27737e-06	6.77698e-05	1.21146e-07	0.00356749	0.996364	5.41009e-07
224	1	2	2	3	0.98917	0.0108299	0.00090294	0.998693	0.000404187	0.00255052	0.997202	1.50335e-09	0.000247927	0.000753079	1.65624e-10	0.997186	0.00160746	0.000453128
226	1	2	2	5	0.993201	0.00679939	0.000677012	0.998688	0.000634957	0.00027019	0.999389	1.1882e-06	0.00034	1.42503e-05	8.55415e-10	0.165299	0.00150824	0.833178
