# Supplementary material for: Nothing Else Matters! Trade-Offs Between Perceived Benefits and Barriers of AAL Technology Usage
Source: Front Public Health. 2019 Jun 12;7:134. doi: 10.3389/fpubh.2019.00134 (PMC6581733; doi:10.3389/fpubh.2019.00134)
Supplement: Supplementary file 1 [file Data_Sheet_1.ZIP › Supporting Material/Excel Report - AAL - HB - 2019 - n = 140.xlsx]

## Sheet: Summary
CBC/HB Report Results Summary
Study Name	AAL_TradeOff
Exercise Name	AAL
Number of Respondents	140
Average Utilities (Zero-Centered Diffs)	Average Utilities	Standard Deviation
schnell	7.05055	43.452
medizinisch	8.6101	39.0862
strukturierend	-11.1001	25.539
gefühlt	-4.56059	51.8857
zeitlich	7.63556	28.0553
organisatorisch	5.36105	41.9584
finanziell	-16.5498	41.2069
emotional	3.55319	37.614
Echtzeit	1.97794	49.6825
kurzfristig	13.2245	33.5598
mittelfritisig	3.77504	32.3811
langfristig	-18.9775	43.1141
Vertraute	15.2398	42.0839
Angehörige	-16.725	52.7257
med. Fachpersonal	11.2871	36.7983
Notdienst	-9.80181	49.4516
Average Importances	Average Importances	Standard Deviation
Sicherheit	24.8488	10.7266
Entlastung	22.9782	10.2514
Datenspeicherung	24.6201	11.265
Privatssphäre	27.5529	12.1157

## Sheet: Settings Summary
Setting	Value
Study Path	C:\Users\COMM\Desktop\AAL_TradeOff\AAL_TradeOff.ssi
Exercise name	AAL
Filtered respondent count	140
Respondent numbering	sys_RespNum
Attribute information	Sicherheit [Part-worth, 4 levels] Entlastung [Part-worth, 4 levels] Datenspeicherung [Part-worth, 4 levels] Privatssphäre [Part-worth, 4 levels]
Number of iterations before using results	10000
Number of draws used for each respondent	10000
Estimate none if available	Yes

## Sheet: Individual Utilities (ZC Diffs)
Respondent	RLH	Num Parameters	schnell	medizinisch	strukturierend	gefühlt	zeitlich	organisatorisch	finanziell	emotional	Echtzeit	kurzfristig	mittelfritisig	langfristig	Vertraute	Angehörige	med. Fachpersonal	Notdienst
3	0.571994	16	9.61291	-19.8563	-18.6935	28.9369	-13.8234	-1.1475	-30.946	45.9169	2.13445	40.3526	27.2699	-69.7569	-38.7733	-94.7279	63.9947	69.5065
4	0.602622	16	-1.53143	66.2732	-27.0784	-37.6634	-27.998	111.686	-31.6472	-52.0408	21.2908	13.8743	4.53942	-39.7046	13.8714	42.4545	-28.8867	-27.4392
9	0.29887	16	-65.7387	25.3762	-25.3336	65.696	34.4447	17.9902	-30.9628	-21.4721	34.5822	-50.0643	13.5502	1.93185	30.6534	5.78398	-77.4744	41.037
12	0.499056	16	45.0368	16.2753	3.39514	-64.7072	-24.0636	25.2814	-28.1552	26.9374	-67.9366	18.9249	58.3181	-9.30645	51.7171	44.8243	-39.35	-57.1915
16	0.388311	16	65.2603	28.977	-61.0315	-33.2058	75.5231	25.1747	-40.0696	-60.6282	41.2257	-9.59243	4.19409	-35.8273	19.603	21.1739	-39.3301	-1.44686
17	0.594916	16	61.3914	42.9373	-63.6133	-40.7154	75.037	21.9877	-40.4582	-56.5665	-6.14951	10.7607	14.7867	-19.3979	-12.0721	-52.1548	57.0524	7.1745
19	0.409732	16	44.5602	33.2502	-10.7393	-67.071	2.91865	-43.1317	20.3333	19.8797	-56.6783	23.2413	38.0874	-4.65042	-47.1275	-34.7141	83.0106	-1.16901
20	0.223817	16	76.7457	-14.3304	-32.1897	-30.2256	-3.58013	90.9302	-65.9444	-21.4056	-5.56598	-9.5621	37.935	-22.807	-24.7035	-34.8877	38.5604	21.0308
21	0.626703	16	7.48889	-22.1794	20.7371	-6.04654	-48.43	140.441	-85.9574	-6.05352	-13.1566	-11.798	49.1143	-24.1597	-6.27091	24.5392	14.6038	-32.872
22	0.474208	16	-63.6055	-8.98159	33.4146	39.1724	28.7653	-30.9563	20.0117	-17.8207	29.0561	48.3994	-62.2186	-15.2369	24.6006	-88.3775	25.2719	38.505
23	0.398418	16	-17.1594	40.5306	-43.6295	20.2583	38.1648	28.6028	-47.2979	-19.4696	76.812	15.7286	-15.3495	-77.1911	51.266	-8.50911	-17.6487	-25.1082
24	0.401103	16	-30.2562	20.1839	-20.112	30.1844	43.4237	46.9654	-26.9765	-63.4125	72.6607	21.7391	-43.2828	-51.1171	1.13874	-57.5211	8.49983	47.8825
25	0.361505	16	32.2332	12.9302	-36.5932	-8.57011	-51.8956	-2.54699	-12.4964	66.939	41.8312	-32.2155	12.0416	-21.6572	64.5181	49.2305	-39.9745	-73.7742
26	0.394013	16	74.0779	-2.24142	-0.506249	-71.3302	3.76622	53.1268	-76.7648	19.8718	34.5301	16.9486	-0.438212	-51.0405	5.43686	2.57135	15.5607	-23.569
27	0.339821	16	30.0756	-21.9445	38.4351	-46.5662	47.2142	-6.63925	-25.0107	-15.5642	29.859	-9.18386	-18.2249	-2.45023	-12.6484	-111.383	40.7251	83.3066
28	0.31626	16	-22.5869	-0.825079	-50.7858	74.1978	43.7302	-2.57273	-4.60329	-36.5542	0.759152	-22.9859	39.9487	-17.722	60.7021	-6.95558	17.3488	-71.0953
29	0.299394	16	-71.1601	-0.0476644	-17.193	88.4008	-2.14663	53.0334	-91.3111	40.4243	-26.2775	19.7009	-31.3029	37.8794	-1.82402	-8.15215	18.4442	-8.468
30	0.792524	16	1.32524	-16.9521	3.03523	12.5916	-0.193623	13.405	-15.1096	1.89824	-41.9128	-20.5735	40.8096	21.6766	6.31646	161.511	-70.1184	-97.7087
31	0.37256	16	-64.9255	83.7298	-1.1323	-17.672	-16.8388	21.977	-54.9437	49.8055	-12.0095	-3.29015	10.2262	5.07343	63.5565	-7.4468	4.69354	-60.8032
32	0.478268	16	35.285	-22.4852	16.39	-29.1897	2.9107	-8.30163	-9.40445	14.7954	112.361	19.8282	-64.4037	-67.7856	-4.3879	-67.25	7.7091	63.9288
33	0.530454	16	-24.2901	-21.1052	4.62222	40.7731	-27.1786	8.70017	-52.1268	70.6053	59.8636	45.0176	-35.0456	-69.8355	47.4952	-17.6434	5.15861	-35.0103
34	0.652453	16	23.6343	-0.744697	-12.3581	-10.5315	24.9876	16.0647	9.90289	-50.9552	33.6521	52.5618	-28.2969	-57.917	-36.7619	-102.442	75.1441	64.0597
36	0.564694	16	-58.1827	30.7197	24.8809	2.58198	-15.777	-5.091	12.115	8.75304	94.0967	31.2838	-34.4433	-90.9372	53.639	-27.6154	18.5091	-44.5327
37	0.350265	16	2.22313	-30.0483	-21.7907	49.6159	27.2297	-24.2166	-47.8954	44.8823	76.6925	18.9516	-10.3432	-85.3009	29.3478	1.67835	5.19071	-36.2169
38	0.415189	16	44.2334	-36.2121	-18.9879	10.9666	6.15521	-9.12911	-20.7131	23.687	-45.5722	-31.8999	22.4006	55.0715	89.0207	-15.2826	11.7521	-85.4901
39	0.256972	16	22.7542	-108.816	13.5808	72.4812	5.32619	-15.0777	-38.9317	48.6832	1.27116	-16.2302	-2.31035	17.2694	-42.9388	54.6491	-19.5606	7.85034
40	0.528124	16	-22.2969	4.08883	-5.41187	23.62	15.4112	-6.0777	-19.6085	10.2751	37.1748	37.2189	24.4805	-98.8742	104.634	-78.3364	27.6943	-53.9916
42	0.336416	16	33.6261	-11.4893	-47.205	25.0682	12.0231	-81.3584	-13.5814	82.9166	-1.75122	-7.61528	-1.5565	10.923	-18.7503	-45.1931	91.1625	-27.2192
44	0.582625	16	-54.3227	14.2202	26.754	13.3485	49.148	-18.9454	-42.3884	12.1857	-27.4475	53.6475	-20.9947	-5.20521	-47.3888	-72.6936	46.4841	73.5983
46	0.463685	16	58.9622	80.6901	-55.4586	-84.1937	17.305	53.1117	-61.4305	-8.98619	25.5997	7.28682	27.4455	-60.3321	-12.7529	6.87687	19.3362	-13.4602
47	0.510969	16	-4.1598	13.7146	7.44867	-17.0034	-24.3257	95.6998	-32.8329	-38.5412	66.4065	31.963	-28.6743	-69.6953	-47.3996	5.03087	-9.17087	51.5396
48	0.421724	16	31.7132	-12.4328	-40.997	21.7165	-29.7095	85.7019	-84.7202	28.7278	-19.9049	-1.17906	45.0485	-23.9646	39.6561	39.1608	-30.6186	-48.1984
49	0.527571	16	39.3672	2.75399	-4.99757	-37.1236	6.71162	52.809	-19.9596	-39.561	21.988	47.4201	2.40635	-71.8144	-25.7475	-61.8638	37.5703	50.041
50	0.331874	16	2.80161	67.1422	-47.4765	-22.4673	35.2752	12.983	0.495499	-48.7537	-97.2759	68.2068	-1.16694	30.236	-25.2322	6.51037	8.08446	10.6373
51	0.655173	16	-7.33595	16.3261	-10.8758	1.88565	-6.37015	40.5031	-9.5776	-24.5553	158.012	-4.65849	-58.0503	-95.3036	19.6538	-6.33793	20.5539	-33.8698
52	0.601581	16	40.1075	24.6799	-0.529354	-64.2581	2.19584	-21.8008	13.8991	5.70593	-25.6268	12.7353	48.2576	-35.3662	-50.0842	-94.9684	63.7104	81.3423
53	0.522918	16	-7.99712	19.3802	12.7895	-24.1726	14.1749	30.7575	-48.8706	3.93819	-16.3389	35.7622	17.61	-37.0333	107.088	52.8758	-63.0289	-96.9352
55	0.546907	16	39.4243	-5.88432	-24.1148	-9.42517	5.88542	-28.0984	21.6836	0.529401	-3.40809	34.3845	-12.0212	-18.9552	-54.8961	-113.391	48.3382	119.948
57	0.452561	16	-55.8826	19.5082	21.8212	14.5533	-42.6988	9.6767	-18.1558	51.1779	40.4406	38.9818	-49.8839	-29.5386	90.9803	-43.0812	-0.784557	-47.1146
58	0.346462	16	53.0212	-18.3636	-20.2427	-14.4149	15.6914	-51.5187	43.8525	-8.02522	-14.2536	-10.3444	37.8896	-13.2916	34.0657	-102.81	-7.66635	76.4111
60	0.339359	16	-26.4151	13.6356	-40.5266	53.3061	4.57906	5.05065	-39.5204	29.8906	-35.3416	9.58789	54.9787	-29.225	90.1603	-42.312	8.42751	-56.2758
62	0.408206	16	-0.21322	-46.3195	24.0218	22.5109	-9.97223	-59.4256	26.5056	42.8922	-54.7255	43.48	13.5236	-2.27814	66.0218	-14.8006	11.8924	-63.1136
70	0.262507	16	19.888	-17.8976	2.59305	-4.58351	27.6374	-25.1359	-12.2492	9.74771	-64.5077	108.187	-11.0357	-32.6437	-38.5555	-70.0089	66.7373	41.827
71	0.492467	16	-38.2229	7.58664	-13.6979	44.3342	15.6112	-5.86001	-21.3254	11.5742	6.6856	-60.8572	-31.1751	85.3467	40.5884	60.6746	-27.6352	-73.6278
75	0.320293	16	7.76985	-11.0678	44.1055	-40.8076	-36.5097	5.65215	-41.3458	72.2033	-56.2831	73.0028	41.7376	-58.4573	28.6809	0.19427	12.5216	-41.3967
76	0.355666	16	-44.4814	-32.0431	62.2968	14.2277	10.0379	63.2436	-35.5434	-37.7381	8.59628	-37.7307	-25.1434	54.2778	33.0075	11.3527	22.8639	-67.2241
78	0.528199	16	-26.7089	0.17737	22.6526	3.87894	-39.5712	57.5715	-66.9815	48.9812	26.2707	40.5135	-17.9357	-48.8485	3.80826	-86.9292	49.7943	33.3267
81	0.551381	16	58.9474	7.89471	7.08295	-73.9251	-9.87058	-25.5451	64.911	-29.4953	26.1281	10.5127	4.93279	-41.5736	12.0416	-66.4951	38.5245	15.9289
85	0.53012	16	14.4264	-42.4613	21.7092	6.32579	-22.2664	-4.09825	-1.48987	27.8545	-72.0222	27.9995	42.3674	1.65529	57.4137	76.5825	-39.2596	-94.7365
86	0.509873	16	-9.56369	-20.1895	31.5824	-1.82918	-11.5811	45.4605	-74.9121	41.0328	-21.2244	-23.7521	48.8065	-3.83001	-20.4174	-72.7374	82.5596	10.5951
90	0.428188	16	39.2877	44.1538	-18.1293	-65.3122	36.547	-15.2628	-17.4654	-3.81873	63.7113	17.4654	-1.04867	-80.1281	12.2308	-51.2412	-2.43061	41.441
91	0.647625	16	23.6838	52.0801	-8.05705	-67.7069	47.2683	-8.90276	29.8947	-68.2603	-0.338324	32.746	-12.3649	-20.0427	-47.1997	-53.0565	41.4169	58.8393
92	0.481137	16	-35.1481	-51.0338	-20.8822	107.064	-24.5734	6.46114	-15.5215	33.6338	-14.8286	31.1302	-31.2071	14.9054	67.2906	-18.047	4.82337	-54.067
93	0.435615	16	-32.3401	-6.81756	-18.3616	57.5193	34.5041	-22.7735	-53.5953	41.8647	38.5638	-24.2609	11.0278	-25.3307	91.9683	-0.771795	-32.3786	-58.8178
94	0.658998	16	-49.6558	38.288	-28.3614	39.7292	1.34798	-32.7402	18.3699	13.0223	5.7141	-30.5082	-5.77945	30.5736	102.445	58.5594	-65.0255	-95.9786
95	0.404067	16	39.9598	-51.1696	-7.36911	18.5789	13.5833	-68.7869	23.0114	32.1921	-85.452	82.1876	24.931	-21.6666	-6.13359	1.11465	22.6355	-17.6166
96	0.399911	16	-1.22427	56.7315	-21.7661	-33.7411	64.2879	-20.3731	22.9971	-66.9119	37.9635	22.6456	-26.9344	-33.6748	-4.48625	-60.3298	46.3596	18.4564
98	0.468191	16	3.48878	49.329	-20.6952	-32.1226	-28.0492	2.43369	-56.8639	82.4794	13.6102	22.517	14.5196	-50.6468	68.203	-37.8382	4.61436	-34.9791
99	0.491199	16	79.7052	-0.129922	-36.2387	-43.3366	44.7741	-30.6347	6.01713	-20.1565	7.05345	-2.72165	-22.3076	17.9758	-36.0917	-85.846	46.5178	75.4199
100	0.327893	16	28.7656	-9.84457	24.8059	-43.7268	36.6308	-44.347	-5.47807	13.1942	-49.4784	29.2635	28.2451	-8.03011	89.8558	65.9358	-77.9321	-77.8595
101	0.494526	16	38.0793	34.0415	-28.2244	-43.8964	8.3353	-46.5498	49.8848	-11.6703	65.8589	32.3512	-21.8288	-76.3813	40.8469	7.12489	-9.46916	-38.5027
102	0.296113	16	54.5218	1.49969	-45.1472	-10.8743	-28.6052	-10.3952	-23.7691	62.7695	-15.2893	30.8159	18.2695	-33.7961	60.69	-83.6543	12.9833	9.98103
106	0.650304	16	45.1075	14.2774	1.75393	-61.1389	1.30957	-19.9326	29.2775	-10.6545	37.9104	8.02661	20.3879	-66.3249	-14.4076	-79.4742	33.0477	60.834
107	0.579728	16	-89.1211	-71.4942	8.30025	152.315	39.2769	-11.6412	-5.63543	-22.0002	16.4494	9.94816	-17.3112	-9.08644	20.5231	8.52953	13.9506	-43.0032
110	0.47208	16	28.3539	28.4894	21.9709	-78.8142	28.5411	24.2184	-9.46569	-43.2938	42.4591	55.2008	-25.7622	-71.8976	-37.2691	-44.6091	49.154	32.7242
112	0.614579	16	27.7179	11.2832	-15.3847	-23.6164	-8.78544	34.2127	-16.0405	-9.38672	93.4381	-0.994229	-5.22144	-87.2224	37.2817	-68.07	49.682	-18.8936
113	0.538596	16	50.1505	43.5186	0.195263	-93.8643	1.55348	0.699512	5.83383	-8.08682	-32.4364	30.6252	74.5525	-72.7414	31.0479	-1.445	32.5839	-62.1868
114	0.272072	16	-103.075	85.6254	-24.2527	41.7026	69.6581	-35.8413	-25.91	-7.9067	13.4626	17.84	-44.7562	13.4535	29.5928	-4.27343	-13.6109	-11.7085
115	0.466288	16	-34.0203	21.32	4.64838	8.05193	3.57812	-91.0058	101.739	-14.3109	-54.2502	1.6577	39.674	12.9185	11.1051	19.9142	-38.077	7.05776
116	0.540542	16	-8.763	-47.1443	-34.231	90.1382	-10.1508	-18.5566	34.7371	-6.02974	-48.3211	-31.1272	79.9462	-0.497935	12.7773	46.7888	-34.3677	-25.1984
117	0.331575	16	-9.80711	-18.7289	-7.85525	36.3912	25.0538	-50.1761	-24.3195	49.4418	8.06289	-52.0025	-13.7149	57.6545	-71.1146	64.4903	-28.1121	34.7364
118	0.221353	16	4.44325	44.2131	-52.5177	3.86132	-28.6739	-71.9283	76.9766	23.6255	18.4524	-56.1142	20.0971	17.5648	44.1757	23.1682	-33.3667	-33.9773
119	0.602811	16	-2.99161	33.5053	13.352	-43.8657	2.72089	1.49187	-6.40625	2.19349	100.802	33.5646	-44.1329	-90.2333	14.747	-80.8435	41.6234	24.4731
122	0.284166	16	1.21048	97.5815	-23.2819	-75.51	13.2817	-49.5131	18.7283	17.5032	-66.622	-4.90801	18.7179	52.8122	-26.3756	10.377	12.8574	3.14121
123	0.271408	16	6.34021	-13.7847	-44.838	52.2825	48.8	-44.9494	-13.522	9.67137	-21.1842	-37.5393	58.8343	-0.110768	10.8211	-15.4278	58.6816	-54.0749
124	0.452609	16	-17.8954	-44.1722	6.96144	55.1062	-5.58452	77.9258	-81.9375	9.59623	-14.2533	3.29519	31.3425	-20.3844	34.3041	-5.7564	26.2795	-54.8273
125	0.461211	16	-65.1184	48.7048	10.7264	5.68726	-31.4167	5.97096	-14.5028	39.9486	45.0237	69.8874	-39.5763	-75.3349	34.5751	-35.0143	-0.582468	1.02164
127	0.331588	16	59.9533	-42.6439	-46.7393	29.4299	1.84905	-69.8369	18.0521	49.9358	42.4641	44.9762	-59.422	-28.0183	43.7491	-25.3876	-13.4685	-4.89298
128	0.494608	16	-31.1266	-9.8226	-15.3994	56.3486	-14.674	92.1849	-81.632	4.12105	34.8973	20.5847	-6.10993	-49.3721	28.1029	-10.8203	9.05295	-26.3355
129	0.362962	16	-1.42185	50.0088	-24.4143	-24.1727	13.9228	-7.80737	60.0098	-66.1253	9.54719	-23.2408	37.4845	-23.7909	67.6192	-28.1129	31.0409	-70.5472
131	0.301997	16	51.385	23.9111	-36.2814	-39.0147	27.0756	68.4376	-81.8775	-13.6357	26.4232	-8.69236	-10.4987	-7.23209	-24.6615	-71.8768	46.0519	50.4865
133	0.297708	16	-43.412	62.3175	-29.4688	10.5633	-44.5946	-16.841	116.116	-54.6799	-21.1422	-25.5616	-8.41001	55.1138	-21.0869	-4.87989	4.2541	21.7127
135	0.361722	16	-48.7506	61.5994	-25.2623	12.4136	-1.68978	-46.2547	-4.93208	52.8765	1.94137	28.4337	-22.6366	-7.73847	87.2789	5.94874	-41.0579	-52.1697
137	0.548714	16	110.954	-45.2073	-9.16522	-56.5812	-18.9024	18.4352	-21.5354	22.0027	-45.23	-8.82564	48.0145	6.04112	44.5554	26.3412	-51.1269	-19.7697
138	0.540531	16	11.632	37.6847	2.96013	-52.2769	-12.498	-60.1738	114.485	-41.8128	8.87524	24.3555	12.1613	-45.3921	13.9216	-45.9017	19.7308	12.2493
139	0.703638	16	96.3771	-6.89366	-24.0762	-65.4072	-1.60731	10.7412	-35.9833	26.8494	-50.3611	23.6723	35.6879	-8.99901	-13.5131	-54.2004	35.1336	32.5798
142	0.405789	16	52.995	-13.6013	18.1874	-57.5811	22.5365	-15.2286	18.3915	-25.6994	-89.8159	24.2672	8.50807	57.0406	-34.8694	-7.49374	-17.0991	59.4622
144	0.555104	16	19.941	9.72207	-1.4665	-28.1966	-60.431	-56.3401	-6.97265	123.744	-42.0007	-9.50607	22.3791	29.1277	53.3423	20.1659	-30.2914	-43.2168
146	0.546358	16	46.2228	24.6339	-36.0527	-34.804	62.7112	23.0566	-43.8928	-41.875	-15.0129	-33.9863	64.7411	-15.7419	-26.3935	63.0733	12.64	-49.3198
149	0.324818	16	20.5235	38.6182	-38.0463	-21.0955	-7.02448	61.5736	-54.9162	0.367005	-12.3612	15.2093	-59.6386	56.7905	51.6128	-38.8038	22.1121	-34.9211
150	0.626719	16	6.4231	-63.4487	-56.5176	113.543	60.216	73.5201	-102.13	-31.6057	-14.1502	0.992122	8.94962	4.20848	10.3646	-13.8931	-3.02382	6.55226
151	0.564201	16	35.9662	26.3283	-8.97584	-53.3187	9.99352	87.0556	-68.6095	-28.4396	8.2134	44.1755	-8.13697	-44.2519	31.8117	-34.8109	27.9205	-24.9213
152	0.695262	16	-4.16272	149.698	-45.8732	-99.6618	5.16196	4.96076	27.2018	-37.3245	-24.3001	18.9224	35.6602	-30.2825	6.48994	-8.26304	10.9723	-9.19917
154	0.61657	16	8.53486	-5.71761	16.73	-19.5472	-13.6192	-11.6545	15.8359	9.43774	-77.3851	-21.6776	52.4105	46.6522	26.9259	110.206	-42.8654	-94.2662
155	0.649033	16	-10.2624	-48.3887	12.9302	45.7209	2.1366	-31.3409	-1.88518	31.0895	21.0573	0.231338	-0.614758	-20.6739	113.556	30.028	-55.4108	-88.173
158	0.326861	16	5.89976	-48.5734	28.6348	14.0389	46.2685	-11.2625	-53.552	18.546	25.5426	37.9509	-44.1117	-19.3818	30.1686	-76.8437	64.0651	-17.39
159	0.515033	16	26.2505	53.9419	-48.6184	-31.574	7.82301	10.2918	27.8686	-45.9833	50.2522	20.1683	-13.0605	-57.3599	-58.9111	-14.5806	57.0646	16.4271
160	0.598456	16	16.0172	-0.619065	11.9252	-27.3234	19.679	-43.4033	-13.7023	37.4266	41.3832	66.728	-30.6275	-77.4837	60.5396	-71.0783	6.7029	3.83574
161	0.295039	16	-8.06642	-38.1254	-3.29502	49.4869	-9.69042	-14.0942	-50.8851	74.6697	41.7814	-21.0368	19.923	-40.6676	47.1435	24.1152	-14.0183	-57.2404
162	0.36708	16	-1.70901	15.1342	28.2261	-41.6512	14.8197	-21.836	19.7807	-12.7643	-6.0974	122.457	-18.5631	-97.7969	35.3281	-32.9235	23.2974	-25.7019
163	0.560926	16	36.7238	7.58252	-30.3009	-14.0055	34.3375	-35.3367	12.2415	-11.2423	-43.915	46.7525	32.5468	-35.3843	-9.84615	-92.2514	21.7154	80.3822
166	0.406989	16	-39.1236	-87.1125	15.3187	110.917	3.78934	29.4459	-65.1971	31.9618	12.2836	4.34285	-20.7357	4.10922	-17.9654	36.3391	17.0792	-35.4529
167	0.434751	16	20.2036	-13.7912	4.70927	-11.1217	26.4941	-34.0374	-27.5839	35.1272	78.1306	89.9814	-59.2753	-108.837	52.0303	-16.2217	10.1837	-45.9923
168	0.455748	16	-54.5554	-38.042	13.1293	79.4681	13.308	-14.9099	-29.4333	31.0351	-16.5957	52.2989	-29.7013	-6.0019	59.168	-64.3397	33.8679	-28.6962
169	0.500026	16	9.40209	46.5206	31.4161	-87.3388	-18.2267	40.4948	-42.4433	20.1752	-53.8406	74.7777	18.1561	-39.0931	-19.4239	-17.3133	35.1602	1.57697
170	0.453106	16	-80.5018	47.0406	-51.8388	85.2999	-9.43779	-34.5207	11.5786	32.3799	0.743447	-18.2264	-2.51614	19.999	64.1003	-12.6723	13.544	-64.972
171	0.271704	16	-64.7707	-2.22089	34.8564	32.1352	-15	31.426	14.6913	-31.1173	-115.253	68.6042	33.0363	13.6129	33.7908	-14.97	-20.1812	1.36045
173	0.475413	16	-17.792	37.5947	-24.0825	4.2799	6.63081	47.715	-45.0822	-9.26359	10.6588	61.7612	17.1752	-89.5952	43.8439	-50.3253	39.8289	-33.3475
174	0.459927	16	-38.5157	-50.1451	3.13206	85.5288	-6.25536	-26.6821	-31.1649	64.1024	63.9266	3.53314	-7.95678	-59.5029	19.3382	-5.45052	12.4033	-26.291
175	0.514354	16	-2.82984	36.5377	-8.09868	-25.6092	44.4471	31.123	-57.3013	-18.2688	-65.0379	33.1952	44.2505	-12.4078	-5.32684	-71.4712	55.3451	21.453
176	0.682139	16	16.7039	5.19016	2.85496	-24.749	-26.4558	-9.96527	-0.273808	36.6949	-81.3478	-26.8806	54.1307	54.0977	22.16	88.0066	-38.2555	-71.9111
177	0.59133	16	50.9989	74.2424	-41.5528	-83.6885	10.0852	16.1893	11.4372	-37.7117	-12.1934	-5.15169	25.6011	-8.25597	-54.5023	-76.9245	57.9777	73.4491
178	0.492609	16	100.26	-39.965	-34.9692	-25.3259	39.9754	28.9594	-76.9475	8.0127	-62.2724	2.06314	16.4561	43.7531	7.76189	18.0529	-18.7737	-7.04109
179	0.630755	16	85.0087	27.5832	-36.2153	-76.3766	31.269	35.2779	-26.6585	-39.8883	-37.8702	22.4122	13.4457	2.01226	-37.9268	-51.6398	38.0404	51.5263
183	0.30497	16	73.4347	13.6833	-13.6144	-73.5036	33.8523	-39.2568	4.04469	1.35979	-82.4822	45.0179	-15.3774	52.8418	25.1302	-19.4984	-9.5905	3.95873
184	0.410416	16	-9.00284	59.9558	20.2177	-71.1706	23.8498	-7.74479	46.7606	-62.8657	-45.9907	23.8964	32.4323	-10.338	24.1806	-46.6361	-11.7326	34.1882
185	0.561537	16	40.0647	0.122063	-51.4343	11.2475	32.1708	-30.8252	16.2375	-17.5831	-23.1403	-5.6072	-3.1121	31.8596	-61.5356	-99.3639	69.7585	91.1411
186	0.339156	16	3.26402	0.0784375	-30.5575	27.215	-43.4498	-24.3922	17.8562	49.9858	-5.06389	-34.9146	-19.1019	59.0805	-80.948	-32.071	73.8489	39.1701
188	0.741237	16	-28.6537	16.1642	-3.42286	15.9123	32.5411	-22.4541	6.28364	-16.3707	144.449	-3.14611	-60.1617	-81.1407	22.2166	-52.3811	8.10521	22.0593
189	0.597672	16	-26.74	-17.8184	-29.0074	73.5659	34.246	47.6243	-60.3307	-21.5396	11.5806	-36.1632	14.521	10.0616	-15.7638	88.9535	-23.3556	-49.8341
192	0.242927	16	-34.2937	-37.8064	15.95	56.1501	-35.4497	60.7956	-69.006	43.6601	-17.3349	-4.57763	41.0029	-19.0903	36.6432	-33.493	56.4993	-59.6495
194	0.361269	16	-60.4932	33.6315	17.7866	9.07511	-25.7784	63.8111	-50.958	12.9253	-19.5637	13.5914	-48.9504	54.9227	13.2884	31.7622	10.4203	-55.4709
195	0.724397	16	83.3472	15.2293	-25.5142	-73.0623	-4.42643	58.3712	-45.8729	-8.07192	-56.2627	9.71733	53.0788	-6.53342	-6.45103	1.83479	17.3105	-12.6943
196	0.653228	16	16.7911	11.3317	5.25258	-33.3754	-8.35396	25.525	-24.9931	7.82208	-84.2869	5.88854	41.5728	36.8256	69.0796	81.4847	-58.5933	-91.971
197	0.397503	16	64.2522	19.5874	-4.36178	-79.4778	38.3231	-8.46357	5.70215	-35.5617	44.5242	34.7993	5.74784	-85.0713	24.4382	9.11324	-5.20006	-28.3514
198	0.513026	16	-26.9462	32.4562	10.6539	-16.1639	3.91994	-0.809686	3.46124	-6.57149	23.5353	62.7291	-23.0197	-63.2447	-57.4737	-116.91	87.2224	87.1613
200	0.560429	16	84.3079	39.1098	-45.1718	-78.246	-5.67892	-35.4551	44.328	-3.19404	-10.6154	16.0459	24.0119	-29.4424	12.4465	-61.6376	42.5711	6.62003
201	0.460271	16	85.5364	-0.152181	-8.5526	-76.8316	-42.1097	-4.9814	24.3069	22.7842	-14.0872	-27.0418	28.3848	12.7443	4.26985	64.561	-17.603	-51.2278
203	0.409068	16	-37.5475	-13.5747	-42.2602	93.3825	32.4907	42.7727	-92.2336	16.9702	38.3267	-35.2466	-34.2795	31.1994	-22.4555	-17.2217	6.3549	33.3222
205	0.558581	16	16.1597	62.8161	-9.55037	-69.4255	31.6202	11.0165	18.1299	-60.7665	51.2384	-30.133	20.9805	-42.086	-41.9625	40.0848	-7.02181	8.89948
206	0.301308	16	-28.6989	-18.3008	-37.2861	84.2857	-21.6976	35.2638	-34.7676	21.2014	77.8476	-34.4376	-17.2908	-26.1192	-7.71961	-10.162	56.9966	-39.115
207	0.583372	16	15.1752	31.2519	-18.0826	-28.3445	16.3756	52.0716	-46.7683	-21.6788	-71.9423	-4.91555	16.4596	60.3982	9.32555	58.4955	-17.0933	-50.7278
213	0.236221	16	64.0079	-16.0634	-29.6321	-18.3124	44.537	70.0755	-85.6156	-28.9969	8.66278	-16.1286	-17.67	25.1359	-59.9188	47.9441	20.7351	-8.76033
214	0.302801	16	2.4478	-4.17341	-17.5637	19.2893	28.0465	31.488	-7.26798	-52.2666	9.00799	-41.3373	8.64745	23.6818	-12.249	-117.731	33.3383	96.642
215	0.502873	16	34.1316	-47.4272	-21.5154	34.8109	14.1662	-15.5298	-64.9085	66.272	-64.1682	20.2698	37.7883	6.11007	8.37524	-38.2089	46.416	-16.5824
220	0.537203	16	-6.11199	49.5119	-33.3059	-10.094	36.5753	-37.669	17.9924	-16.8987	-12.489	26.8445	-25.86	11.5045	74.9319	92.0288	-68.7562	-98.2045
221	0.520327	16	-40.4787	58.7639	13.2265	-31.5117	-2.34779	13.6765	-34.6798	23.3511	13.2888	58.2532	-0.566691	-70.9754	41.9746	-71.5233	28.4809	1.06777
222	0.427464	16	-70.6112	30.8717	-30.6772	70.4167	-12.3089	51.4738	-79.705	40.5402	-0.233092	13.3623	22.3369	-35.466	10.8042	-0.0540909	29.6201	-40.3702
224	0.640589	16	33.4321	-9.54096	-21.5837	-2.30748	14.3281	16.2372	-16.9044	-13.6609	101.696	13.6602	-31.862	-83.4945	25.177	-84.9647	41.6871	18.1006
226	0.579409	16	18.3161	75.7489	-19.4693	-74.5956	27.417	32.5464	-9.68495	-50.2785	67.7837	25.2832	-27.9177	-65.1492	24.134	-5.69227	-8.67806	-9.76369

## Sheet: Individual Utilities (Raw)
Respondent	RLH	Num Parameters	schnell	medizinisch	strukturierend	gefühlt	zeitlich	organisatorisch	finanziell	emotional	Echtzeit	kurzfristig	mittelfritisig	langfristig	Vertraute	Angehörige	med. Fachpersonal	Notdienst
3	0.571994	16	0.186925	-0.38611	-0.363499	0.562684	-0.268798	-0.0223133	-0.601751	0.892863	0.0415048	0.784665	0.530268	-1.35644	-0.753956	-1.842	1.24439	1.35157
4	0.602622	16	-0.0268791	1.1632	-0.475271	-0.661054	-0.491411	1.96027	-0.55546	-0.913401	0.373689	0.243517	0.0796743	-0.696881	0.243465	0.745146	-0.507009	-0.481602
9	0.29887	16	-0.736606	0.284342	-0.283865	0.736129	0.385955	0.201582	-0.34694	-0.240597	0.387496	-0.560974	0.151831	0.0216465	0.343474	0.0648099	-0.868107	0.459823
12	0.499056	16	0.9082	0.328203	0.0684654	-1.30487	-0.485259	0.509817	-0.56777	0.543212	-1.36999	0.381635	1.17603	-0.187671	1.04291	0.903914	-0.79352	-1.15331
16	0.388311	16	0.929039	0.412515	-0.868838	-0.472715	1.07514	0.358385	-0.570427	-0.863097	0.586885	-0.136557	0.0597066	-0.510035	0.279066	0.30143	-0.559899	-0.0205973
17	0.594916	16	1.14795	0.802878	-1.18949	-0.761332	1.40311	0.411145	-0.756522	-1.05773	-0.114989	0.201212	0.276494	-0.362718	-0.225734	-0.975235	1.06681	0.134155
19	0.409732	16	0.710826	0.530408	-0.171314	-1.06992	0.0465584	-0.688038	0.324358	0.317122	-0.904134	0.370747	0.607571	-0.0741837	-0.75178	-0.553761	1.32419	-0.018648
20	0.223817	16	0.76816	-0.143435	-0.322192	-0.302532	-0.0358341	0.910135	-0.660048	-0.214252	-0.0557108	-0.0957086	0.379698	-0.228278	-0.247261	-0.349197	0.385957	0.210501
21	0.626703	16	0.11531	-0.341507	0.319298	-0.0931013	-0.745698	2.16243	-1.32352	-0.0932088	-0.202578	-0.181659	0.756235	-0.371997	-0.096556	0.377841	0.224861	-0.506145
22	0.474208	16	-1.24421	-0.175692	0.653634	0.766264	0.562687	-0.605546	0.391455	-0.348597	0.568375	0.946756	-1.21708	-0.298054	0.481219	-1.72878	0.494352	0.753208
23	0.398418	16	-0.291366	0.68821	-0.74083	0.343986	0.648039	0.485675	-0.803119	-0.330594	1.30427	0.267071	-0.260634	-1.31071	0.870498	-0.144485	-0.299676	-0.426337
24	0.401103	16	-0.514438	0.34318	-0.341959	0.513216	0.73832	0.798538	-0.458674	-1.07818	1.23543	0.369624	-0.735924	-0.869128	0.0193617	-0.978014	0.14452	0.814133
25	0.361505	16	0.469744	0.188435	-0.533284	-0.124895	-0.75629	-0.0371181	-0.182114	0.975522	0.609618	-0.469487	0.175485	-0.315617	0.940242	0.71745	-0.58256	-1.07513
26	0.394013	16	1.30505	-0.0394876	-0.00891871	-1.25664	0.0663502	0.935946	-1.35238	0.350085	0.608325	0.298587	-0.00772007	-0.899192	0.0957824	0.0453	0.274137	-0.415219
27	0.339821	16	0.414722	-0.3026	0.529995	-0.642117	0.651053	-0.0915509	-0.344882	-0.21462	0.411736	-0.126639	-0.251309	-0.0337871	-0.174413	-1.5359	0.561572	1.14874
28	0.31626	16	-0.298608	-0.0109079	-0.671407	0.980922	0.57813	-0.0340124	-0.0608572	-0.48326	0.0100363	-0.303882	0.528137	-0.234292	0.802504	-0.0919553	0.229358	-0.939907
29	0.299394	16	-0.953591	-0.000638733	-0.230397	1.18463	-0.0287663	0.710682	-1.22363	0.541712	-0.352135	0.264005	-0.419479	0.507609	-0.0244431	-0.109244	0.247164	-0.113477
30	0.792524	16	0.0228653	-0.292486	0.0523688	0.217252	-0.0033407	0.231285	-0.260696	0.0327516	-0.723149	-0.354968	0.704116	0.374001	0.108982	2.78665	-1.2098	-1.68583
31	0.37256	16	-0.991776	1.27902	-0.0172966	-0.269951	-0.257223	0.335711	-0.839298	0.76081	-0.183452	-0.0502591	0.156212	0.0774997	0.970864	-0.113754	0.0716966	-0.928806
32	0.478268	16	0.57013	-0.363313	0.264827	-0.471644	0.0470308	-0.134137	-0.151956	0.239062	1.81552	0.320381	-1.04063	-1.09527	-0.070899	-1.08662	0.124563	1.03295
33	0.530454	16	-0.486698	-0.422882	0.0926147	0.816965	-0.544574	0.174324	-1.04446	1.41471	1.19948	0.90201	-0.702204	-1.39928	0.951654	-0.353519	0.103362	-0.701497
34	0.652453	16	0.529563	-0.0166861	-0.276902	-0.235975	0.559887	0.359954	0.22189	-1.14173	0.754029	1.17773	-0.634036	-1.29772	-0.823707	-2.29537	1.68372	1.43536
36	0.564694	16	-1.19654	0.631759	0.511683	0.0530991	-0.324458	-0.104698	0.249147	0.180008	1.93512	0.643359	-0.708335	-1.87015	1.1031	-0.567918	0.380644	-0.915825
37	0.350265	16	0.0358559	-0.484635	-0.351452	0.800231	0.439175	-0.390578	-0.772483	0.723886	1.23694	0.305662	-0.166821	-1.37578	0.473338	0.0270693	0.0837185	-0.584126
38	0.415189	16	0.658752	-0.539294	-0.28278	0.163322	0.0916674	-0.135957	-0.308473	0.352762	-0.67869	-0.475073	0.333604	0.82016	1.32575	-0.227599	0.17502	-1.27317
39	0.256972	16	0.211239	-1.0102	0.126078	0.672879	0.0494456	-0.139974	-0.361422	0.45195	0.0118008	-0.150673	-0.0214481	0.16032	-0.398622	0.507335	-0.181591	0.0728785
40	0.528124	16	-0.385707	0.0707313	-0.093618	0.408594	0.266592	-0.105136	-0.339201	0.177745	0.643073	0.643837	0.423479	-1.71039	1.81002	-1.35511	0.479073	-0.933982
42	0.336416	16	0.385181	-0.131608	-0.540724	0.287152	0.137722	-0.931945	-0.155572	0.949795	-0.0200599	-0.0872316	-0.0178295	0.125121	-0.214781	-0.517678	1.04425	-0.311791
44	0.582625	16	-1.0264	0.268683	0.505503	0.252212	0.928624	-0.357962	-0.800905	0.230243	-0.518606	1.01364	-0.396684	-0.0983496	-0.895385	-1.37351	0.878291	1.3906
46	0.463685	16	0.962284	1.31689	-0.905104	-1.37407	0.282423	0.866802	-1.00257	-0.146658	0.417797	0.118923	0.44792	-0.98464	-0.208132	0.112233	0.315574	-0.219675
47	0.510969	16	-0.0681362	0.22464	0.122007	-0.278511	-0.398447	1.56753	-0.537793	-0.631293	1.08772	0.523545	-0.469677	-1.14159	-0.776391	0.0824041	-0.150216	0.844203
48	0.421724	16	0.515459	-0.202079	-0.666355	0.352975	-0.482891	1.39298	-1.37702	0.466934	-0.323529	-0.0191642	0.732207	-0.389514	0.644561	0.63651	-0.497666	-0.783405
49	0.527571	16	0.986619	0.0690204	-0.125249	-0.930391	0.168206	1.3235	-0.500227	-0.991476	0.551062	1.18844	0.0603079	-1.79981	-0.645284	-1.55043	0.941586	1.25413
50	0.331874	16	0.0361047	0.865273	-0.611838	-0.28954	0.454598	0.167314	0.00638557	-0.628297	-1.25361	0.878992	-0.0150386	0.389657	-0.325171	0.0839002	0.104186	0.137085
51	0.655173	16	-0.122292	0.272159	-0.181301	0.0314342	-0.106192	0.675195	-0.159661	-0.409342	2.6341	-0.077658	-0.967712	-1.58873	0.327634	-0.105655	0.342638	-0.564617
52	0.601581	16	0.82632	0.508471	-0.0109061	-1.32388	0.04524	-0.449155	0.286357	0.117557	-0.527979	0.262382	0.994233	-0.728636	-1.03187	-1.9566	1.3126	1.67586
53	0.522918	16	-0.133806	0.324265	0.21399	-0.40445	0.237171	0.514627	-0.817691	0.0658928	-0.273378	0.598364	0.294646	-0.619632	1.79177	0.884704	-1.05458	-1.62189
55	0.546907	16	0.744708	-0.111152	-0.455518	-0.178037	0.111173	-0.530767	0.409594	0.0100001	-0.0643773	0.649509	-0.227076	-0.358056	-1.03696	-2.1419	0.913086	2.26577
57	0.452561	16	-0.994999	0.347346	0.38853	0.259123	-0.760259	0.172295	-0.323267	0.911231	0.720052	0.694077	-0.888191	-0.525938	1.61992	-0.767066	-0.0139692	-0.838882
58	0.346462	16	0.736937	-0.255234	-0.281352	-0.200351	0.218093	-0.716054	0.609503	-0.111542	-0.19811	-0.143776	0.526624	-0.184738	0.473476	-1.42895	-0.106554	1.06203
60	0.339359	16	-0.381374	0.196867	-0.58511	0.769616	0.066111	0.0729197	-0.570583	0.431552	-0.51025	0.138427	0.793765	-0.421941	1.30171	-0.610888	0.121674	-0.812492
62	0.408206	16	-0.00371619	-0.807299	0.418674	0.392341	-0.173805	-1.03573	0.461965	0.747566	-0.953806	0.757811	0.235701	-0.0397056	1.15069	-0.257959	0.207272	-1.1
70	0.262507	16	0.214629	-0.193148	0.0279839	-0.0494647	0.29826	-0.271264	-0.132192	0.105196	-0.69616	1.16754	-0.119096	-0.352287	-0.416087	-0.755528	0.720222	0.451393
71	0.492467	16	-0.699969	0.138933	-0.250847	0.811884	0.285885	-0.107313	-0.390529	0.211957	0.122432	-1.11447	-0.570904	1.56294	0.743288	1.11112	-0.506079	-1.34833
75	0.320293	16	0.0992716	-0.141408	0.563515	-0.521379	-0.466467	0.0722148	-0.528255	0.922508	-0.719102	0.932723	0.533261	-0.746882	0.366442	0.00248209	0.159982	-0.528906
76	0.355666	16	-0.58403	-0.420718	0.817941	0.186807	0.131795	0.830372	-0.466676	-0.495491	0.112867	-0.495394	-0.330127	0.712654	0.433381	0.149058	0.300197	-0.882636
78	0.528199	16	-0.512039	0.00340037	0.434275	0.0743635	-0.758622	1.10371	-1.28411	0.939022	0.503637	0.776687	-0.343846	-0.936478	0.0730085	-1.66653	0.954609	0.638908
81	0.551381	16	1.29142	0.172958	0.155174	-1.61956	-0.216245	-0.559644	1.42207	-0.646185	0.572415	0.230313	0.108068	-0.910797	0.263808	-1.45678	0.843999	0.348972
85	0.53012	16	0.280966	-0.826971	0.422805	0.1232	-0.433657	-0.079817	-0.0290165	0.542491	-1.40269	0.545315	0.825141	0.0322381	1.11818	1.49151	-0.764615	-1.84508
86	0.509873	16	-0.155952	-0.329224	0.515005	-0.0298279	-0.18885	0.741311	-1.22157	0.66911	-0.3461	-0.387318	0.795873	-0.0624549	-0.33294	-1.18611	1.34628	0.172772
90	0.428188	16	0.744468	0.836676	-0.343535	-1.23761	0.692533	-0.289217	-0.330955	-0.0723615	1.20727	0.330954	-0.0198714	-1.51836	0.231763	-0.970975	-0.0460578	0.78527
91	0.647625	16	0.530113	1.1657	-0.18034	-1.51548	1.058	-0.19927	0.66913	-1.52786	-0.00757268	0.732951	-0.276763	-0.448615	-1.05647	-1.18756	0.927031	1.31699
92	0.481137	16	-0.61191	-0.888473	-0.363548	1.86393	-0.427811	0.112485	-0.270221	0.585547	-0.258158	0.541961	-0.5433	0.259496	1.1715	-0.314189	0.0839724	-0.94128
93	0.435615	16	-0.564212	-0.118941	-0.320341	1.00349	0.601967	-0.39731	-0.935036	0.73038	0.672793	-0.423261	0.192393	-0.441925	1.6045	-0.0134649	-0.564884	-1.02615
94	0.658998	16	-0.926386	0.714308	-0.529115	0.741194	0.0251482	-0.610807	0.342712	0.242947	0.106603	-0.569167	-0.107822	0.570386	1.91122	1.09249	-1.21313	-1.79059
95	0.404067	16	0.573647	-0.734571	-0.105788	0.266712	0.194997	-0.987477	0.330342	0.462138	-1.22671	1.17985	0.3579	-0.311037	-0.0880514	0.0160015	0.324946	-0.252896
96	0.399911	16	-0.023784	1.10212	-0.422849	-0.65549	1.24892	-0.395789	0.446765	-1.2999	0.737518	0.439936	-0.523254	-0.6542	-0.0871544	-1.17203	0.900629	0.358553
98	0.468191	16	0.0643947	0.910498	-0.381986	-0.592907	-0.517722	0.0449201	-1.04958	1.52238	0.251212	0.415612	0.267999	-0.934822	1.25887	-0.698405	0.0851703	-0.645633
99	0.491199	16	1.42155	-0.00231718	-0.646321	-0.772912	0.798551	-0.546373	0.107316	-0.359494	0.125799	-0.0485409	-0.397858	0.3206	-0.643698	-1.53107	0.82965	1.34512
100	0.327893	16	0.36389	-0.124536	0.313799	-0.553153	0.463387	-0.560997	-0.0692986	0.166909	-0.625911	0.370188	0.357305	-0.101582	1.13669	0.834101	-0.985856	-0.984937
101	0.494526	16	0.753619	0.673708	-0.558584	-0.868743	0.164962	-0.921257	0.987259	-0.230965	1.3034	0.640256	-0.432009	-1.51165	0.808393	0.141007	-0.187402	-0.761998
102	0.296113	16	0.73985	0.0203504	-0.612639	-0.147562	-0.388167	-0.14106	-0.322543	0.85177	-0.207473	0.418166	0.247913	-0.458606	0.82355	-1.13517	0.176181	0.135441
106	0.650304	16	1.14307	0.361804	0.0444464	-1.54932	0.0331857	-0.505112	0.741922	-0.269996	0.960689	0.203402	0.516649	-1.68074	-0.365102	-2.01396	0.837462	1.5416
107	0.579728	16	-1.41319	-1.13368	0.131617	2.41526	0.622813	-0.184595	-0.089361	-0.348857	0.260838	0.157748	-0.274503	-0.144084	0.325435	0.135253	0.221215	-0.681902
110	0.47208	16	0.565337	0.568039	0.438068	-1.57144	0.569069	0.482881	-0.188733	-0.863217	0.846575	1.10063	-0.513663	-1.43354	-0.743094	-0.889444	0.980062	0.652476
112	0.614579	16	0.578121	0.235338	-0.320883	-0.492575	-0.183241	0.713584	-0.334561	-0.195782	1.94887	-0.0207369	-0.108905	-1.81922	0.777595	-1.41976	1.03623	-0.39407
113	0.538596	16	0.909351	0.789098	0.0035406	-1.70199	0.0281684	0.0126839	0.105782	-0.146634	-0.58815	0.55531	1.35182	-1.31898	0.562975	-0.0262014	0.590825	-1.1276
114	0.272072	16	-1.01725	0.845041	-0.239351	0.411565	0.687458	-0.35372	-0.255707	-0.0780315	0.132863	0.176064	-0.441701	0.132774	0.292053	-0.0421747	-0.134327	-0.115551
115	0.466288	16	-0.564333	0.353659	0.077108	0.133566	0.0593544	-1.50962	1.68765	-0.237391	-0.89991	0.0274982	0.658118	0.214294	0.184213	0.330339	-0.631627	0.117075
116	0.540542	16	-0.147955	-0.795987	-0.577958	1.5219	-0.171386	-0.313311	0.586503	-0.101806	-0.815856	-0.525554	1.34982	-0.00840716	0.215733	0.789985	-0.580266	-0.425452
117	0.331575	16	-0.114667	-0.218983	-0.0918457	0.425496	0.292935	-0.586672	-0.28435	0.578087	0.0942735	-0.608027	-0.160358	0.674112	-0.831491	0.754038	-0.328694	0.406147
118	0.221353	16	0.0374361	0.372513	-0.442482	0.0325331	-0.241589	-0.606024	0.648558	0.199054	0.155469	-0.472784	0.169326	0.14799	0.372198	0.195202	-0.281127	-0.286272
119	0.602811	16	-0.06358	0.71208	0.283766	-0.932266	0.0578265	0.0317063	-0.136151	0.0466177	2.14231	0.713341	-0.937946	-1.91771	0.313414	-1.71815	0.884613	0.520121
122	0.284166	16	0.0147049	1.18542	-0.282829	-0.917297	0.161346	-0.601486	0.227512	0.212629	-0.809325	-0.0596225	0.227385	0.641563	-0.320411	0.12606	0.156191	0.0381595
123	0.271408	16	0.0732572	-0.159273	-0.518076	0.604092	0.563854	-0.519363	-0.156238	0.111747	-0.244771	-0.433743	0.679794	-0.00127986	0.125031	-0.178259	0.67803	-0.624802
124	0.452609	16	-0.329538	-0.813415	0.128192	1.01476	-0.102837	1.43497	-1.50885	0.176711	-0.262469	0.0606796	0.57716	-0.375371	0.631697	-0.106002	0.483928	-1.00962
125	0.461211	16	-1.17575	0.879396	0.193672	0.102687	-0.567249	0.10781	-0.261858	0.721297	0.812933	1.26186	-0.714575	-1.36022	0.624276	-0.632205	-0.0105168	0.0184464
127	0.331588	16	0.764814	-0.544001	-0.596245	0.375432	0.023588	-0.890897	0.230288	0.637022	0.541707	0.573753	-0.758036	-0.357424	0.558099	-0.323865	-0.171816	-0.0624188
128	0.494608	16	-0.649248	-0.204883	-0.321206	1.17534	-0.306075	1.92282	-1.70271	0.0859581	0.7279	0.429363	-0.127443	-1.02982	0.586178	-0.225694	0.188829	-0.549314
129	0.362962	16	-0.0180543	0.634996	-0.310005	-0.306937	0.176788	-0.0991356	0.761985	-0.839638	0.121227	-0.295104	0.475967	-0.30209	0.858607	-0.356968	0.394147	-0.895786
131	0.301997	16	0.680621	0.316716	-0.480566	-0.51677	0.358631	0.906493	-1.08451	-0.180613	0.349989	-0.115135	-0.139061	-0.0957928	-0.326655	-0.952047	0.609982	0.66872
133	0.297708	16	-0.424652	0.609583	-0.28826	0.103329	-0.43622	-0.164737	1.13583	-0.534873	-0.206811	-0.250041	-0.0822659	0.539118	-0.20627	-0.0477346	0.0416131	0.212392
135	0.361722	16	-0.708252	0.894919	-0.367013	0.180345	-0.0245493	-0.671991	-0.0716536	0.768194	0.0282043	0.413086	-0.328866	-0.112425	1.26799	0.0864236	-0.596492	-0.757924
137	0.548714	16	1.88471	-0.767913	-0.155685	-0.961116	-0.321086	0.31315	-0.365811	0.373748	-0.768299	-0.149917	0.815598	0.102617	0.75684	0.447444	-0.868466	-0.335818
138	0.540531	16	0.212355	0.687974	0.0540404	-0.95437	-0.228164	-1.09854	2.09004	-0.763336	0.162027	0.444636	0.222017	-0.82868	0.254154	-0.837984	0.360206	0.223624
139	0.703638	16	2.12328	-0.151874	-0.530422	-1.44098	-0.0354105	0.236639	-0.792747	0.591518	-1.1095	0.521522	0.786237	-0.198257	-0.297706	-1.19409	0.774027	0.717765
142	0.405789	16	0.945477	-0.24266	0.32448	-1.0273	0.402071	-0.271691	0.32812	-0.4585	-1.60239	0.432948	0.151791	1.01765	-0.6221	-0.133695	-0.305063	1.06086
144	0.555104	16	0.303659	0.148046	-0.0223316	-0.429373	-0.920234	-0.857938	-0.106178	1.88435	-0.639581	-0.144757	0.340785	0.443552	0.812288	0.307083	-0.461273	-0.658098
146	0.546358	16	0.81929	0.436632	-0.639028	-0.616894	1.11154	0.408673	-0.777991	-0.742227	-0.266101	-0.6024	1.14752	-0.279021	-0.467819	1.11796	0.224042	-0.874184
149	0.324818	16	0.2302	0.433158	-0.426743	-0.236616	-0.0787895	0.690636	-0.615963	0.00411648	-0.138648	0.170594	-0.668932	0.636986	0.57891	-0.43524	0.248019	-0.39169
150	0.626719	16	0.0938352	-0.926924	-0.825667	1.65876	0.879697	1.07406	-1.49202	-0.461729	-0.206721	0.0144939	0.130745	0.0614818	0.151417	-0.202964	-0.044175	0.0957221
151	0.564201	16	0.725826	0.531326	-0.181139	-1.07601	0.201677	1.75685	-1.38459	-0.573932	0.165753	0.891495	-0.16421	-0.893037	0.641985	-0.702511	0.563458	-0.502932
152	0.695262	16	-0.0666707	2.39758	-0.734713	-1.5962	0.0826747	0.0794522	0.435668	-0.597795	-0.389194	0.303064	0.571139	-0.485009	0.103944	-0.132342	0.175734	-0.147335
154	0.61657	16	0.176952	-0.118542	0.346859	-0.405269	-0.282364	-0.241629	0.328323	0.195671	-1.60441	-0.449436	1.08662	0.96723	0.558248	2.28487	-0.88872	-1.9544
155	0.649033	16	-0.203925	-0.961533	0.256937	0.908522	0.0424564	-0.622776	-0.0374604	0.61778	0.418431	0.00459693	-0.0122159	-0.410812	2.25647	0.596687	-1.10107	-1.75209
158	0.326861	16	0.0832053	-0.685039	0.403841	0.197993	0.652533	-0.158837	-0.755253	0.261557	0.360231	0.535227	-0.622114	-0.273344	0.425472	-1.08374	0.90352	-0.245254
159	0.515033	16	0.551972	1.13424	-1.0223	-0.663911	0.164496	0.216406	0.585996	-0.966898	1.05666	0.424081	-0.274625	-1.20611	-1.23873	-0.306588	1.1999	0.345414
160	0.598456	16	0.324771	-0.0125524	0.241801	-0.554019	0.399018	-0.880061	-0.277833	0.758875	0.839101	1.353	-0.621015	-1.57109	1.22753	-1.44121	0.135911	0.077775
161	0.295039	16	-0.131715	-0.622544	-0.0538039	0.808063	-0.158233	-0.230142	-0.830895	1.21927	0.682242	-0.343507	0.32532	-0.664055	0.769798	0.393773	-0.228902	-0.934669
162	0.36708	16	-0.023227	0.205687	0.383617	-0.566077	0.201412	-0.296771	0.268837	-0.173479	-0.0828689	1.6643	-0.252289	-1.32915	0.480139	-0.44746	0.316632	-0.349312
163	0.560926	16	0.759414	0.156799	-0.626593	-0.28962	0.710066	-0.730729	0.253142	-0.232479	-0.90812	0.966798	0.673036	-0.731714	-0.203609	-1.90767	0.449054	1.66223
166	0.406989	16	-0.596566	-1.32831	0.233583	1.69129	0.0577808	0.448999	-0.994141	0.487361	0.187303	0.0662208	-0.316182	0.0626583	-0.27394	0.554107	0.260427	-0.540594
167	0.434751	16	0.286897	-0.195839	0.0668731	-0.157931	0.376225	-0.483342	-0.3917	0.498817	1.10948	1.27776	-0.841728	-1.54552	0.738847	-0.230353	0.144611	-0.653106
168	0.455748	16	-0.958759	-0.668551	0.230734	1.39658	0.233876	-0.262027	-0.517262	0.545413	-0.291654	0.919104	-0.521972	-0.105478	1.03982	-1.13071	0.595195	-0.504307
169	0.500026	16	0.164039	0.811647	0.548117	-1.5238	-0.318002	0.706515	-0.74051	0.351997	-0.93936	1.30465	0.31677	-0.68206	-0.338889	-0.302067	0.613442	0.0275135
170	0.453106	16	-1.33334	0.779127	-0.858599	1.41281	-0.156317	-0.571762	0.191775	0.536305	0.0123136	-0.301881	-0.0416744	0.331242	1.06168	-0.20989	0.224328	-1.07612
171	0.271704	16	-0.637927	-0.0218736	0.343301	0.316499	-0.147735	0.309514	0.144694	-0.306474	-1.13513	0.675683	0.325374	0.134074	0.332805	-0.14744	-0.198765	0.013399
173	0.475413	16	-0.342462	0.723626	-0.463543	0.0823799	0.127631	0.918423	-0.867747	-0.178307	0.205161	1.18879	0.33059	-1.72454	0.843912	-0.968667	0.766631	-0.641876
174	0.459927	16	-0.73695	-0.959465	0.059928	1.63649	-0.119689	-0.510529	-0.596303	1.22652	1.22316	0.0676023	-0.152243	-1.13852	0.370013	-0.104289	0.237323	-0.503047
175	0.514354	16	-0.0533226	0.688479	-0.152603	-0.482553	0.837514	0.58645	-1.07973	-0.344238	-1.22551	0.625497	0.833811	-0.2338	-0.100374	-1.34673	1.04287	0.404237
176	0.682139	16	0.38186	0.11865	0.0652659	-0.565776	-0.604794	-0.227811	-0.00625938	0.838864	-1.85965	-0.614504	1.23746	1.2367	0.50659	2.01188	-0.874541	-1.64393
177	0.59133	16	1.00484	1.46282	-0.818724	-1.64894	0.198711	0.318981	0.22535	-0.743042	-0.24025	-0.101505	0.504424	-0.162669	-1.07387	-1.51566	1.14235	1.44719
178	0.492609	16	1.67523	-0.667767	-0.584294	-0.423165	0.667941	0.483876	-1.2857	0.133883	-1.0405	0.0344726	0.274962	0.731062	0.129692	0.301643	-0.313687	-0.117648
179	0.630755	16	1.84042	0.59717	-0.784053	-1.65354	0.676966	0.763758	-0.57715	-0.863574	-0.81988	0.485219	0.291097	0.043565	-0.821107	-1.11799	0.823565	1.11553
183	0.30497	16	0.987354	0.183977	-0.183051	-0.988281	0.455156	-0.527821	0.0543822	0.0182828	-1.109	0.605281	-0.206755	0.710476	0.337884	-0.262163	-0.128947	0.0532265
184	0.410416	16	-0.145045	0.965947	0.325727	-1.14663	0.384244	-0.124776	0.753361	-1.01283	-0.740957	0.384995	0.522516	-0.166555	0.389574	-0.751354	-0.189025	0.550805
185	0.561537	16	0.755224	0.0023009	-0.969542	0.212017	0.606423	-0.581059	0.306079	-0.331443	-0.436198	-0.105696	-0.0586634	0.600558	-1.15995	-1.87302	1.31495	1.71802
186	0.339156	16	0.0399414	0.000959831	-0.373928	0.333027	-0.53169	-0.298484	0.218504	0.61167	-0.0619662	-0.427247	-0.233748	0.722961	-0.990552	-0.392449	0.903681	0.47932
188	0.741237	16	-0.581185	0.327859	-0.0694262	0.322751	0.660035	-0.455438	0.127452	-0.332048	2.92986	-0.0638128	-1.22027	-1.64578	0.450621	-1.06245	0.164399	0.44743
189	0.597672	16	-0.498486	-0.33217	-0.540755	1.37141	0.638412	0.887808	-1.12468	-0.40154	0.215885	-0.674152	0.270699	0.187568	-0.293867	1.65826	-0.435394	-0.929004
192	0.242927	16	-0.367502	-0.405145	0.170925	0.601722	-0.37989	0.651504	-0.739489	0.467876	-0.185766	-0.0490553	0.439399	-0.204578	0.39268	-0.358921	0.605464	-0.639223
194	0.361269	16	-0.850132	0.472635	0.249961	0.127536	-0.362273	0.896759	-0.71613	0.181644	-0.274936	0.191004	-0.687916	0.771848	0.186747	0.446365	0.14644	-0.779551
195	0.724397	16	1.83311	0.334947	-0.561149	-1.60691	-0.0973534	1.28379	-1.00891	-0.177531	-1.23742	0.213719	1.1674	-0.143694	-0.141881	0.0403537	0.380722	-0.279194
196	0.653228	16	0.352547	0.237921	0.110283	-0.700752	-0.1754	0.535924	-0.524756	0.164233	-1.76969	0.123636	0.872864	0.773193	1.4504	1.71086	-1.23023	-1.93103
197	0.397503	16	1.08702	0.33138	-0.0737928	-1.34461	0.648353	-0.143187	0.0964692	-0.601635	0.753263	0.588736	0.0972424	-1.43924	0.413448	0.154178	-0.0879749	-0.479651
198	0.513026	16	-0.494722	0.595884	0.195602	-0.296763	0.0719686	-0.0148655	0.0635471	-0.12065	0.4321	1.15168	-0.422634	-1.16115	-1.0552	-2.14642	1.60137	1.60025
200	0.560429	16	1.75144	0.812478	-0.938411	-1.6255	-0.117975	-0.736553	0.920882	-0.0663538	-0.220526	0.333341	0.49883	-0.611645	0.258567	-1.28048	0.884384	0.137526
201	0.460271	16	1.54057	-0.00274088	-0.154038	-1.38379	-0.758423	-0.0897183	0.437783	0.410358	-0.25372	-0.48704	0.511228	0.229532	0.0769027	1.16279	-0.317042	-0.922646
203	0.409068	16	-0.603358	-0.218135	-0.679087	1.50058	0.522099	0.687323	-1.48212	0.272696	0.615878	-0.566383	-0.550843	0.501349	-0.360841	-0.276738	0.102118	0.535461
205	0.558581	16	0.314277	1.22166	-0.185738	-1.3502	0.614957	0.21425	0.352593	-1.1818	0.996495	-0.586032	0.408034	-0.818497	-0.816095	0.779578	-0.136562	0.173079
206	0.301308	16	-0.363635	-0.231884	-0.472441	1.06796	-0.274924	0.446817	-0.44053	0.268637	0.986385	-0.436349	-0.219087	-0.330949	-0.0978129	-0.12876	0.722188	-0.495615
207	0.583372	16	0.349158	0.719055	-0.416051	-0.652162	0.376775	1.19808	-1.07606	-0.498796	-1.65528	-0.113099	0.378709	1.38967	0.214566	1.34589	-0.393289	-1.16717
213	0.236221	16	0.570022	-0.143052	-0.263889	-0.163081	0.396624	0.624057	-0.762449	-0.258231	0.0771463	-0.143633	-0.15736	0.223847	-0.533607	0.426966	0.184656	-0.0780151
214	0.302801	16	0.0281447	-0.0479855	-0.201946	0.221787	0.322477	0.362047	-0.0835667	-0.600957	0.103573	-0.475293	0.0994277	0.272292	-0.140838	-1.35367	0.383321	1.11118
215	0.502873	16	0.670307	-0.931417	-0.422539	0.683648	0.278209	-0.304987	-1.27473	1.30151	-1.26019	0.398076	0.742121	0.119995	0.16448	-0.75038	0.911559	-0.325659
220	0.537203	16	-0.100982	0.818033	-0.550279	-0.166772	0.604295	-0.622365	0.29727	-0.2792	-0.206343	0.443524	-0.427258	0.190076	1.23802	1.5205	-1.13599	-1.62253
221	0.520327	16	-0.824611	1.19711	0.269443	-0.641939	-0.0478279	0.278611	-0.706479	0.475696	0.270713	1.1867	-0.0115443	-1.44587	0.855085	-1.45704	0.580198	0.021752
222	0.427464	16	-1.13357	0.495607	-0.492483	1.13045	-0.197604	0.826346	-1.27956	0.65082	-0.00374199	0.214514	0.35859	-0.569362	0.173448	-0.00086836	0.475513	-0.648093
224	0.640589	16	0.738664	-0.210802	-0.476879	-0.0509824	0.316571	0.358752	-0.373493	-0.301829	2.24692	0.301814	-0.703973	-1.84476	0.556271	-1.87725	0.921054	0.399922
226	0.579409	16	0.376078	1.55533	-0.399757	-1.53165	0.562943	0.668265	-0.198858	-1.03235	1.39178	0.519131	-0.573224	-1.33769	0.495535	-0.116877	-0.178184	-0.200474

## Sheet: Individual Importances
Respondent	Sicherheit	Entlastung	Datenspeicherung	Privatssphäre
3	12.1983	19.2157	27.5274	41.0586
4	25.9842	40.9317	15.2489	17.8353
9	32.8587	16.3519	21.1616	29.6279
12	27.436	13.7732	31.5637	27.2272
16	31.5729	34.0378	19.2633	15.126
17	31.2512	32.9009	8.54614	27.3018
19	27.9078	15.8662	23.6914	32.5345
20	27.2338	39.2186	15.1855	18.362
21	10.7291	56.5996	18.3185	14.3528
22	25.6945	14.9304	27.6545	31.7206
23	21.04	21.3657	38.5008	19.0936
24	15.1102	27.5945	30.9444	26.3509
25	17.2066	29.7086	18.5117	34.5731
26	36.352	32.4729	21.3927	9.78242
27	21.2503	18.0562	12.021	48.6725
28	31.2459	20.0711	15.7337	32.9494
29	39.8902	36.0861	17.2956	6.72804
30	7.38593	7.12864	20.6806	64.8048
31	37.1638	26.1873	5.55893	31.0899
32	16.1187	6.04996	45.0367	32.7947
33	16.2658	30.683	32.4248	20.6264
34	8.99809	18.9857	27.6197	44.3965
36	22.2256	6.97299	46.2585	24.5429
37	19.916	23.1944	40.4984	16.3912
38	20.1114	11.1	25.1609	43.6277
39	45.3244	21.9037	8.37489	24.397
40	11.4792	8.75493	34.0233	45.7426
42	20.2078	41.0688	4.63457	34.0889
44	20.2692	22.8841	20.2737	36.573
46	41.221	28.6356	21.9444	8.1991
47	7.6795	33.5603	34.0255	24.7348
48	18.1776	42.6055	17.2533	21.9636
49	19.1227	23.0925	29.8086	27.9762
50	28.6547	21.0072	41.3707	8.96737
51	6.80046	16.2646	63.329	13.6059
52	26.0914	8.92498	20.9059	44.0777
53	10.8882	19.907	18.1989	51.0059
55	15.8848	12.4455	13.3349	58.3348
57	19.426	23.4692	22.5811	34.5237
58	18.316	23.8428	13.0358	44.8054
60	23.4582	17.3528	22.5801	36.609
62	17.5853	25.5795	24.5514	32.2838
70	9.44639	13.1933	43.1737	34.1866
71	20.6393	9.23417	36.551	33.5756
75	21.2283	28.3873	32.865	17.5194
76	26.6946	25.2454	23.0021	25.0579
78	12.3404	31.1382	22.3405	34.1809
81	33.2181	23.6016	16.9254	26.2549
85	16.0426	12.5302	28.5974	42.8298
86	12.943	30.0931	18.1396	38.8243
90	27.3665	13.5031	35.9598	23.1705
91	29.9467	28.8821	13.1972	27.9739
92	39.5245	14.5518	15.5843	30.3394
93	22.4648	23.865	15.9736	37.6965
94	22.3462	12.7775	15.2704	49.6058
95	22.7824	25.2447	41.9099	10.063
96	22.6181	32.7999	17.9096	26.6723
98	20.3629	34.8358	18.291	26.5103
99	30.7605	18.8522	10.0709	40.3165
100	18.1231	20.2444	19.6855	41.947
101	20.4939	24.1086	35.56	19.8374
102	24.9173	22.8437	16.153	36.0861
106	26.5616	12.3025	26.0588	35.077
107	60.359	15.3193	8.44014	15.8816
110	26.8259	17.9587	31.7746	23.4408
112	12.8336	12.5633	45.1651	29.438
113	36.0037	3.48016	36.8235	23.6927
114	47.1752	26.3748	15.6491	10.8009
115	13.8351	48.1861	23.4811	14.4978
116	34.3206	13.3234	32.0668	20.2891
117	13.78	24.9045	27.4142	33.9012
118	24.1827	37.2262	19.0528	19.5383
119	19.3427	2.28179	47.7587	30.6167
122	43.2729	17.0604	29.8585	9.80823
123	24.2801	23.4374	24.0934	28.1891
124	24.8196	39.9658	12.9317	22.2828
125	28.4558	17.8413	36.3056	17.3973
127	26.6732	29.9432	26.0995	17.2842
128	21.8688	43.4542	21.0674	13.6096
129	18.6058	31.5338	15.3189	34.5416
131	22.5999	37.5788	9.23048	30.5908
133	26.4324	42.6989	20.1689	10.6999
135	27.5875	24.7828	12.7676	34.8621
137	41.8837	10.8845	23.3111	23.9206
138	22.4904	43.6646	17.4369	16.4081
139	40.4461	15.7082	21.5122	22.3335
142	27.644	12.059	36.7141	23.5829
144	12.0344	46.0437	17.7821	24.1398
146	20.5689	26.651	24.6818	28.0983
149	19.1661	29.1224	29.1073	22.6041
150	44.248	43.9126	5.77496	6.06443
151	22.3212	38.9163	22.1068	16.6557
152	62.3399	16.1316	16.4857	5.04286
154	9.0693	7.36378	32.4489	51.118
155	23.5274	15.6076	10.4328	50.4322
158	19.302	24.9551	20.5156	35.2272
159	25.6401	18.463	26.903	28.9939
160	10.8351	20.2075	36.0529	32.9045
161	21.9031	31.3887	20.6123	26.096
162	17.4693	10.4042	55.0636	17.0629
163	16.7562	17.4185	22.6669	43.1584
166	49.5075	24.2897	8.25481	17.948
167	8.49869	17.2911	49.7045	24.5057
168	33.5059	15.1171	20.5001	30.8769
169	33.4648	20.7345	32.1546	13.646
170	41.4504	16.7252	9.55635	32.2681
171	24.9068	15.6358	45.9644	13.493
173	15.4193	23.1993	37.8391	23.5423
174	33.9185	23.8168	30.8574	11.4073
175	15.5367	25.4371	27.3221	31.7041
176	10.3632	15.7877	33.8696	39.9794
177	39.4827	13.4752	9.44863	37.5934
178	35.0562	29.2307	26.5064	9.20667
179	40.3463	18.7916	15.0706	25.7915
183	36.7346	18.2773	33.831	11.1571
184	32.7816	27.4066	19.6058	20.2061
185	22.8748	15.749	13.75	47.6262
186	14.4431	23.3589	23.4988	38.6992
188	11.2045	13.7488	56.3973	18.6494
189	25.6433	26.9887	12.671	34.6969
192	23.4891	32.4504	15.0233	29.0372
194	23.5312	28.6923	25.9683	21.8083
195	39.1024	26.061	27.3354	7.50122
196	12.5416	12.6295	31.4649	43.3639
197	35.9325	18.4712	32.3989	13.1974
198	14.8506	2.62286	31.4934	51.0331
200	40.6385	19.9458	13.3636	26.0522
201	40.592	16.6042	13.8566	28.9472
203	33.9107	33.7516	18.3933	13.9444
205	33.0604	23.0967	23.3311	20.5118
206	30.3929	17.5078	28.0713	24.0279
207	14.8991	24.71	33.0851	27.3058
213	23.41	38.9228	10.7015	26.9657
214	9.21324	20.9387	16.2548	53.5933
215	20.5595	32.7951	25.4891	21.1562
220	20.7045	18.5611	13.1761	47.5583
221	24.8107	14.5077	32.3071	28.3745
222	35.257	32.7947	14.4507	17.4976
224	13.7539	8.2854	46.2977	31.663
226	37.5861	20.7062	33.2332	8.47443
